# Supplementary material for: Integrated Physiochemical, Hormonal, and Transcriptomic Analysis Revealed the Underlying Mechanisms for Granulation in Huyou (Citrus changshanensis) Fruit
Source: Front Plant Sci. 2022 Jul 14;13:923443. doi: 10.3389/fpls.2022.923443 (PMC9330425; doi:10.3389/fpls.2022.923443)
Supplement: Supplementary Table 1 — Primers used for RT-qPCR. [file Data_Sheet_2.xlsx]

## Sheet: Table S1
Primer name	Sequence (5' to 3')	Nucleotide numbers
Cs7g05150-FP	GTGTTGGACCTAAGTTGTGAAGC	23
Cs7g05150-RP	TTGCAGGAGATGATTTGACGA	21
Cs8g15720-FP	TGTGCTATGGACCCCAAGTG	20
Cs8g15720-RP	GCCAGTGTGAAAACGGATGG	20
Cs6g21460-FP	GGCTGCTGCTGGGAGATAAA	20
Cs6g21460-RP	ACCATACAAAAGCATTAAGGCAA	23
Cs1g21130-FP	GGTTTTCTGCTCTGCTTGTACC	22
Cs1g21130-RP	CCCAGCAGACAACACTAACCA	21
orange1.1t02385-FP	TCATCTGGAAGCCCCAACAC	20
orange1.1t02385-RP	AGCCGAAGGACAGGAACCTA	20
Cs1g16550-FP	TTCGTGGCTTCGATTTCACA	20
Cs1g16550-RP	GGTCAAGAACGCGACGAATG	20
Cs9g14450-FP	AGTGTTGGGGGTGGCTTTAC	20
Cs9g14450-RP	GGTCACAGCTGAATCAAGCA	20
Cs4g12760-FP	TGAGACCAGACGTGAAACGG	20
Cs4g12760-RP	ACTACACAAACCGAACCAGGA	21
Cs1g08620-FP	AATTGGCAAGCACGAAGAGC	20
Cs1g08620-RP	AGATGAACATACCGGCAACAT	21
Cs5g31400-FP	CAAAGAAGGGCTGTTGCTCG	20
Cs5g31400-RP	ACGCCCACACCAACCTTAG	19

## Sheet: Table S2
Lables	Samples	AIS (mg/g DW)	PP (mg/g DW)	WSP (mg/g DW)	CLS (mg/g DW)	HCLS (mg/g DW)	Lignin (%ABSL)	WC (%)	DM (%)	Fruc (g/kg DW)	Gluc (g/kg DW)	Suc (g/kg DW)	MalA (g/kg DW)	CitA (g/kg DW)	Ala (mg kg-1)	Val (mg kg-1)	Ser (mg kg-1)	Pro (mg kg-1)	Gly (mg kg-1)	Thr (mg kg-1)	Asp (mg kg-1)	Asn (mg kg-1)	Phe (mg kg-1)	Glu (mg kg-1)	Firm (N)	WI
S	S-1	13.4514	22.9098	2.90059	5.92011	0.537787	5.34959	86.901	13.099	62.1845	37.3355	10.599	0.7575	11.7798	17.7102	3.9867	37.739	33.1741	6.72338	13.9823	571.954	82.2387	0	40.9757	0.150833	32.6391
S	S-2	11.6311	49.3447	1.75909	4.05526	0.717674	5.41498	86.8498	13.1502	53.0597	32.1179	8.90677	0.658419	11.0075	16.6009	3.92225	32.9838	33.0835	5.72392	13.5413	534.598	65.149	0	35.356	0.165429	29.0368
S	S-3	11.2542	25.096	1.50251	6.95508	1.04996	3.44857	87.005	12.995	52.5493	31.7615	8.74638	0.259733	11.3799	18.8195	4.05115	42.4942	33.2647	7.72284	14.4233	609.309	99.3283	0	46.5954	0.187429	30.1979
L1	L1-1	15.4632	26.9376	11.8966	3.75243	1.87621	6.15677	89.8767	10.1233	44.8845	25.2795	8.14295	1.01714	6.93338	21.179	8.55351	44.4316	35.7029	8.029	18.3319	660.104	476.313	14.121	55.9238	0.245	30.7149
L1	L1-2	14.933	34.2882	5.30083	4.6821	2.18455	6.58357	89.5665	10.4335	48.9746	27.6581	9.14166	1.10045	8.13011	15.1757	3.9867	45.5788	19.6203	9.34167	17.3748	741.258	511.904	14.6227	65.4333	0.184	33.3282
L1	L1-3	14.0149	30.0496	3.56258	10.4184	7.23967	6.98293	89.0924	10.9076	43.6292	24.7365	8.1742	0.978052	6.53569	23.6486	13.1482	45.0052	54.3665	8.8952	18.829	681.172	554.391	14.8292	63.1756	0.1991	32.6358
L2	L2-1	16.7539	40.4871	10.0926	6.78776	5.568	6.38639	89.4196	10.5804	44.1083	24.5284	8.24494	1.1505	7.03389	21.2919	16.3694	55.0792	36.9163	9.12427	20.2861	722.927	671.703	14.7532	67.9184	0.342125	37.4338
L2	L2-2	18.5259	25.0516	2.01635	6.98493	4.31414	7.1592	89.218	10.782	46.3463	25.6573	8.5656	1.2456	7.23827	18.9006	33.2268	52.7531	26.4019	9.07986	20.6429	750.686	688.707	12.1916	68.4387	0.253125	34.7385
L2	L2-3	17.5774	37.0203	9.40292	11.8127	6.82193	6.97007	89.1178	10.8822	49.6483	28.2071	9.64324	1.35952	8.81647	11.841	24.7981	49.0239	31.6591	4.27607	16.0961	593.621	519.529	14.0773	52.575	0.384222	37.5662
L3	L3-1	23.9948	34.6953	15.6876	10.5017	3.38424	9.10485	89.4891	10.5109	37.0036	18.4987	6.96155	1.10964	4.90677	21.334	16.888	54.463	41.0353	7.35188	21.6234	577.836	739.574	14.0002	56.3431	1.07311	44.3362
L3	L3-2	18.8806	33.1754	13.6278	7.17469	2.82082	8.20104	89.7072	10.2928	41.2888	20.9365	8.15571	1.27571	6.06554	21.0129	21.7881	61.0094	40.4468	8.82028	23.6004	682.332	888.899	14.8527	70.3262	0.8979	41.1247
L3	L3-3	21.5139	55.0319	24.8592	13.0211	6.98235	9.34484	89.7254	10.2746	43.3405	22.7237	8.86994	1.48156	6.28633	13.7262	19.3381	61.0958	40.741	9.48542	22.1089	667.078	719.006	13.6034	59.4991	0.952455	40.6113
L4	L4-1	33.7645	75.7304	7.33691	10.3268	5.53505	11.8998	89.5313	10.4687	37.0432	17.8621	8.37732	1.20073	6.03278	24.519	4.92085	86.8777	66.5693	12.2159	27.0804	714.498	1427.24	14.8016	78.8529	2.19082	54.912
L4	L4-2	28.5809	47.8029	18.5018	17.3151	1.65829	11.1221	89.7836	10.2164	40.1771	18.9865	8.86651	1.29022	6.14521	21.8016	4.73786	87.6141	72.3364	12.7078	26.7605	752.368	1427.22	12.6104	75.5292	2.23173	55.2532
L4	L4-3	28.1812	63.9923	17.5129	12.8063	9.62641	11.085	89.6053	10.3947	45.7573	21.7247	9.56021	1.38308	6.52198	21.3384	5.02523	92.4764	73.6499	13.9391	27.6888	786.518	1465.28	16.0571	77.5283	1.96673	53.1474

## Sheet: Table S3
Abbreviation	Full name	Q1 (Da)	Q3 (Da)	Molecular Weight	Ion mode	Ionization model	Formula	S-1	S-2	S-3	L1-1	L1-2	L1-3	L2-1	L2-2	L2-3	L3-1	L3-2	L3-3	L4-1	L4-2	L4-3	SP-1	SP-2	SP-3	LP-1	LP-2	LP-3
ABA	Abscisic acid	263.1	153.1	264.13616	Negative	[M-H]-	C15H20O4	634.21902	646.85628	616.24856	853.56450	882.35934	898.25342	1003.99255	984.48424	1047.11081	801.56686	773.73123	854.10149	845.52075	776.76861	780.74017	1716.90821	2148.46971	2172.71463	1806.19765	1664.79410	1696.57065
ABA-GE	ABA-glucosyl ester	425.2	263.3	426.188985	Negative	[M-H]-	C21H30O9	1206.93056	1201.79497	1046.43843	786.84796	818.33874	1144.85654	1205.67819	1152.40171	990.99688	1909.65050	1456.44862	2057.11443	1725.11722	1740.66936	2005.70547	11520.36715	13281.46991	10954.59062	5489.49119	8171.61463	5963.36882
IAA-Asp	Indole-3-acetyl-L-aspartic acid	288.929	131.9	290.090273	Negative	[M-H]-	C14H14N2O5	0.68051	0.71263	0.68319	N/A	N/A	N/A	0.74928	0.67984	N/A	N/A	N/A	N/A	N/A	N/A	N/A	1.28574	1.17398	1.69370	0.92191	0.96152	0.93413
IAA-Leu-Me	Indole-3-acetyl-L-leucine methyl ester	302.9	130.1	302.163043	Positive	[M+H]+	C17H22N2O3	0.01333	0.00980	0.01091	N/A	N/A	N/A	N/A	0.00965	N/A	N/A	N/A	N/A	0.00652	0.00175	N/A	0.12405	0.12616	0.15621	0.02064	0.01646	0.00270
TRA	Tryptamine	161.102	144.1	160.100048	Positive	[M+H]+	C10H12N2	1.10798	N/A	N/A	N/A	N/A	N/A	N/A	N/A	N/A	N/A	N/A	N/A	N/A	N/A	N/A	12.97633	21.28024	34.52961	2.60953	3.90812	2.49221
IAA-Val-Me	Indole-3-acetyl-L-valine methyl ester	289.208	130.1	288.147393	Positive	[M+H]+	C16H20N2O3	0.00388	0.00085	0.00069	N/A	N/A	0.00212	0.00217	N/A	N/A	N/A	N/A	N/A	N/A	N/A	N/A	N/A	N/A	N/A	N/A	0.01963	0.02135
MEIAA	Methyl indole-3-acetate	190.171	130	189.078979	Positive	[M+H]+	C11H11NO2	N/A	N/A	N/A	N/A	N/A	N/A	N/A	N/A	N/A	N/A	N/A	N/A	N/A	N/A	N/A	N/A	N/A	N/A	0.29590	0.24509	0.25247
IAN	3-Indoleacetonitrile	157.037	130.1	156.068748	Positive	[M+H]+	C10H8N2	N/A	N/A	N/A	N/A	N/A	N/A	N/A	N/A	N/A	N/A	N/A	N/A	N/A	N/A	N/A	5.39952	2.67472	3.61250	N/A	N/A	N/A
IAA-Glc	1-O-indol-3-ylacetylglucose	336	173.8	337.116154	Negative	[M-H]-	C16H19NO7	N/A	N/A	N/A	19.77940	N/A	N/A	N/A	N/A	N/A	15.50599	15.35978	11.65648	29.46349	29.79650	11.39524	1313.91498	893.09182	1469.25278	715.10372	639.04616	935.14506
IA	3-Indoleacrylic acid	188.061	170.1	187.063329	Positive	[M+H]+	C11H9NO2	N/A	N/A	0.32453	0.31319	0.35582	0.39215	0.40410	0.46271	0.38295	0.39108	0.26506	0.38487	0.34806	0.55980	0.26373	N/A	N/A	N/A	1.07804	1.15552	1.38880
IAA-Gly	Indole-3-acetyl glycine	233.056	130.1	232.084793	Positive	[M+H]+	C12H12N2O3	2.74079	2.18949	1.90239	1.60208	1.67073	2.10531	3.07695	2.55109	2.99302	4.03475	3.98715	3.84418	4.16161	3.75503	3.64591	9.23503	12.95155	14.11328	10.33327	10.54486	12.26462
IAA-Phe-Me	Indole-3-acetyl-L-phenylalanne methyle ester	337.01	130.2	336.147393	Positive	[M+H]+	C20H20N2O3	0.19387	0.12673	0.14438	0.03452	0.05294	0.05887	0.05627	0.09025	0.05174	0.06064	0.06248	0.05925	0.10918	0.08361	0.07310	1.26514	1.31137	1.30816	0.42511	0.44558	0.38742
ICAld	Indole-3-carboxaldehyde	146.1	91	145.052764	Positive	[M+H]+	C9H7NO	0.94049	0.64393	0.54013	0.22574	0.32965	0.42640	0.25336	0.37776	0.40539	0.24368	0.25833	0.43629	0.44474	0.42260	0.20957	3.14645	3.32444	8.79414	2.05912	2.56964	1.61590
IAA-Ala	N-(3-Indolylacetyl)-L-alanine	247.054	130.1	246.100443	Positive	[M+H]+	C13H14N2O3	0.66543	0.58964	0.58568	0.45992	0.41877	0.49043	0.54170	0.58664	0.57145	0.53714	0.40414	0.45935	0.46259	0.50385	0.45975	1.41359	2.51562	2.10360	0.99556	1.11169	0.99422
TRP	L-tryptophan	205.063	188.1	204.089878	Positive	[M+H]+	C11H12N2O2	1664.83758	1683.42312	1615.74990	1494.82814	1247.93057	1485.60562	1263.16422	1378.48968	1504.68201	947.08816	818.96640	944.92338	779.09108	645.24524	619.70509	13263.40097	11481.51156	13580.54452	7323.77691	7025.95288	7717.78334
cZ9G	cis-Zeatin-9-glucoside	382.099	220.1	381.164835	Positive	[M+H]+	C16H23N5O6	N/A	N/A	N/A	N/A	N/A	N/A	0.09762	0.07700	0.08413	0.11081	0.09567	0.09519	0.14723	0.14586	0.14332	0.50945	0.71058	0.57257	0.61268	0.73810	0.58659
cZROG	cis-Zeatin-O-glucoside riboside	514.142	382	513.207095	Positive	[M+H]+	C21H31N5O10	0.82081	0.82585	0.81123	0.80636	0.80068	0.78421	0.84615	0.80979	0.79583	0.80980	0.80560	0.82756	0.82597	0.83929	0.81619	0.94820	1.07280	1.03140	1.00265	0.96133	1.05527
mT9G	meta-Topolin-9-glucoside	404.063	242.3	403.149185	Positive	[M+H]+	C18H21N5O6	0.12690	N/A	0.12779	0.09473	0.09881	N/A	N/A	0.10616	0.09972	0.13067	0.14179	0.10809	N/A	0.15828	0.16232	N/A	N/A	N/A	N/A	0.23480	N/A
DHZ7G	Dihydrozeatin-7-glucoside	384.2	222.1	383.180485	Positive	[M+H]+	C16H25N5O6	N/A	N/A	N/A	N/A	N/A	N/A	N/A	N/A	N/A	N/A	N/A	N/A	N/A	N/A	N/A	0.16423	0.15173	0.19471	0.35019	0.37374	0.53247
BAP	6-Benzyladenine	226.051	91.1	225.101445	Positive	[M+H]+	C12H11N5	N/A	N/A	N/A	N/A	N/A	N/A	N/A	N/A	N/A	N/A	N/A	N/A	N/A	N/A	N/A	0.47562	0.64610	0.60877	0.33514	0.45115	0.38007
DHZROG	Dihydrozeatin-O-glucoside riboside	516.128	222.1	515.222745	Positive	[M+H]+	C21H33N5O10	N/A	N/A	N/A	N/A	N/A	N/A	N/A	N/A	N/A	N/A	N/A	N/A	N/A	N/A	N/A	0.29029	0.24397	0.34492	0.16604	0.21332	0.26267
oTR	ortho-Topolin riboside	374.065	136	373.13862	Positive	[M+H]+	C17H19N5O5	N/A	N/A	N/A	N/A	N/A	N/A	N/A	N/A	N/A	0.03828	0.02905	N/A	0.04360	N/A	N/A	N/A	N/A	N/A	N/A	N/A	N/A
pT	para-Topolin	242.104	136.2	241.09636	Positive	[M+H]+	C12H11N5O	N/A	N/A	N/A	0.14357	N/A	N/A	0.16301	0.16001	N/A	N/A	N/A	N/A	N/A	0.14084	N/A	N/A	N/A	N/A	N/A	N/A	N/A
tZOG	trans-Zeatin-O-glucoside	382.088	220.2	381.164835	Positive	[M+H]+	C16H23N5O6	10.24060	10.55387	11.27526	9.26981	9.32203	9.83549	9.50400	8.99531	9.36652	9.29038	8.95387	10.13827	10.94873	11.74110	11.88593	20.78222	23.59192	25.01192	17.21556	16.93821	17.13613
ACC	1-Aminocyclopropanecarboxylic acid	102.2	56	101.047679	Positive	[M+H]+	C4H7NO2	171.80451	178.70131	160.87879	175.62293	177.98302	139.29424	164.70636	154.53990	144.90909	151.72983	148.70889	157.90507	152.04573	148.43624	151.07267	104.89700	106.47033	92.13176	106.27652	127.67975	122.80756
GA20	Gibberellin A20	331.3	287	332.162375	Negative	[M-H]-	C19H24O5	8.06973	10.20892	9.66293	13.87386	14.12953	13.77298	16.73783	15.95072	14.73272	13.01158	12.40405	13.15224	12.96093	14.28796	10.85237	3.49324	4.57745	3.83567	7.03984	5.81308	7.00257
OPC-4	3-oxo-2-(2-(Z)-Pentenyl) cyclopentane-1-butyric acid	239.136	221.3	238.156895	Positive	[M+H]+	C14H22O3	5.16701	5.03343	5.88247	1.09969	1.51711	1.53276	1.47578	4.06308	2.16744	1.45385	1.78375	2.18032	3.54383	2.79292	2.10181	54.75072	35.68520	53.43025	12.46994	11.69782	8.05471
JA-Val	N-[(-)-Jasmonoyl]-(L)-valine	308.049	116	309.194009	Negative	[M-H]-	C17H27NO4	N/A	N/A	N/A	N/A	N/A	N/A	N/A	N/A	N/A	N/A	N/A	N/A	N/A	N/A	N/A	0.27714	0.35491	0.31554	0.38925	0.22995	0.15836
MEJA	Methyl jasmonate	225.2	151.2	224.141245	Positive	[M+H]+	C13H20O3	N/A	N/A	N/A	N/A	N/A	N/A	N/A	N/A	N/A	N/A	N/A	N/A	N/A	N/A	N/A	21.63130	38.79076	17.85411	4.62838	3.62411	2.63605
JA	Jasmonic acid	209.1	58.8	210.125595	Negative	[M-H]-	C12H18O3	0.32293	0.34173	0.46477	0.49858	0.38088	0.61802	0.89848	1.25777	1.19114	0.72864	0.69695	1.22373	2.53828	1.64526	1.63197	65.45333	82.61961	69.70827	110.84521	64.63130	56.35191
OPC-6	3-oxo-2-(2-(Z)-Pentenyl)cyclopentane-1-hexanoic acid	267.2	249.2	266.188195	Positive	[M+H]+	C16H26O3	N/A	N/A	N/A	N/A	N/A	N/A	N/A	N/A	N/A	N/A	N/A	N/A	N/A	N/A	N/A	21.93005	20.48193	52.40203	11.95930	12.06487	10.02014
JA-ILE	Jasmonoyl-L-isoleucine	322.4	129.7	323.209659	Negative	[M-H]-	C18H29NO4	0.02054	0.01300	0.07466	0.07260	0.05896	0.05428	0.13147	0.37741	0.24337	0.09589	0.08571	0.25631	0.34330	0.25523	0.28315	15.34713	18.37618	20.94138	14.50918	9.08811	5.73166
JA-Phe	N-[(-)-Jasmonoyl]-(l)-phenalanine	358.169	120.2	357.194009	Positive	[M+H]+	C21H27NO4	0.06595	0.08566	0.07743	0.02262	0.02753	0.03781	0.03138	0.04266	0.02937	0.02907	0.04076	0.04527	0.06476	0.04430	0.04291	0.32254	0.23182	0.31137	0.11427	0.09884	0.08815
OPDA	cis(+)-12-Oxophytodienoic acid	293.1	275.2	292.203845	Positive	[M+H]+	C18H28O3	0.22157	0.24712	0.34790	0.13753	0.06984	0.08784	0.34823	0.54273	0.68835	0.54071	0.31319	0.53679	1.08272	0.51198	0.51909	93.42937	104.82532	125.91773	96.02642	79.40854	80.95158
H2JA	Dihydrojasmonic acid	211.1	59	212.141245	Negative	[M-H]-	C12H20O3	0.33060	0.42138	0.30966	0.37797	0.32417	0.19746	0.36283	0.25376	0.37805	0.25521	0.56029	0.26037	0.30525	0.56173	0.63027	0.71506	0.47886	0.67739	0.63946	0.64378	0.43560
SA	Salicylic acid	137	93	138.031695	Negative	[M-H]-	C7H6O3	18.19817	18.17779	17.77996	16.60069	22.54606	21.68400	27.43301	17.31372	16.57201	21.60887	21.91937	22.85453	26.10819	22.91114	24.68485	51.02531	38.95066	35.53955	32.60372	31.03486	34.47255
SAG	Salicylic acid 2-O-β-glucoside	299.2	137	300.08452	Negative	[M-H]-	C13H16O8	8.05083	2.24965	2.13153	N/A	N/A	N/A	0.61500	0.60049	0.31180	N/A	N/A	N/A	0.79105	0.97957	0.65365	275.04155	326.49594	253.87719	142.78963	133.26968	175.30495
ST	（±）Strigol	347.4	215	346.14164	Positive	[M+H]+	C19H22O6	515.01264	495.00704	480.88032	130.34573	181.06027	200.77797	230.75378	399.51732	185.46235	190.25506	228.83004	227.90050	365.77633	253.32179	222.78335	1211.81643	835.54653	1146.75874	377.90020	327.37407	264.75057
5DS	5-Deoxystrigol	331.116	313.2	330.146725	Positive	[M+H]+	C19H22O5	5.30661	5.22581	4.95328	6.88763	3.91684	5.43915	4.90545	4.75989	3.99315	3.79796	3.97381	3.49059	N/A	N/A	N/A	8.66373	9.06535	10.01031	7.15554	7.69496	7.04419

## Sheet: Table S4
Sample	Total Raw Reads (M)	Total Clean Reads (M)	Total Clean Bases(Gb)	Clean Reads Q20(%)	Clean Reads Q30(%)	Clean Reads Ratio(%)
S_1	45.57	43.42	6.51	96.19	90.92	95.27
S_2	47.33	43.43	6.51	96.33	91.27	91.76
S_3	43.82	41.97	6.29	95.64	90.01	95.77
L1_1	43.82	42	6.3	95.67	90.08	95.85
L1_2	45.57	42.99	6.45	96.16	90.92	94.33
L1_3	45.57	42.93	6.44	96.25	91.12	94.2
L2_1	45.57	42.95	6.44	96.37	91.33	94.23
L2_2	45.57	43.44	6.52	96.31	91.19	95.31
L2_3	43.82	42.02	6.3	96.35	91.28	95.89
L3_1	45.57	43.59	6.54	95.62	89.98	95.65
L3_2	45.57	43.39	6.51	95.53	89.81	95.21
L3_3	43.82	42.01	6.3	95.62	89.96	95.86
L4_1	45.57	42.81	6.42	96.62	91.75	93.93
L4_2	45.57	42.76	6.41	96.52	91.45	93.83
L4_3	45.57	42.55	6.38	96.66	91.78	93.36

## Sheet: Table S5
Sequence Size(nt)	Transcript Number
<300	226
300-400	429
400-500	498
500-600	575
600-700	676
700-800	797
800-900	841
900-1000	879
1000-1100	960
1100-1200	1012
1200-1300	1038
1300-1400	999
1400-1500	1014
1500-1600	1013
1600-1700	970
1700-1800	968
1800-1900	932
1900-2000	843
2000-2100	776
2100-2200	725
2200-2300	645
2300-2400	566
2400-2500	503
2500-2600	518
2600-2700	432
2700-2800	351
2800-2900	388
2900-3000	318
>=3000	2979
All	22871

## Sheet: Table S6
	cluster	1	2	3	4	5	6	7	8	9	10	11	12	13	14	15
BGI_novel_G000001	1	0.2203	0.0301868	0.0497158	0.0300454	0.121984	0.0566271	0.069774	0.0563911	0.0395591	0.0450493	0.0337899	0.104494	0.036881	0.0317926	0.0734096
BGI_novel_G000050	1	0.5829	0.00802623	0.0228872	0.00846807	0.133654	0.0312637	0.0615611	0.0137225	0.00879903	0.00989251	0.00837838	0.0536754	0.00933875	0.00804145	0.0393922
BGI_novel_G000214	1	0.336154	0.0213283	0.0354617	0.0206772	0.104195	0.0418483	0.0571491	0.0490853	0.0284131	0.0341358	0.0243198	0.142273	0.0282805	0.0232376	0.0534416
BGI_novel_G000229	1	0.423785	0.011389	0.0331707	0.011673	0.204553	0.0434888	0.0702712	0.0193748	0.0132497	0.0148419	0.0121195	0.0548127	0.0132668	0.0117521	0.0622515
BGI_novel_G000239	1	0.28303	0.01907	0.0403172	0.0203586	0.114789	0.0519684	0.0936297	0.0344682	0.0200921	0.0229468	0.0198005	0.181874	0.022897	0.0188114	0.0559467
BGI_novel_G000412	1	0.776372	0.00536269	0.0115151	0.00540258	0.0490368	0.0146264	0.023936	0.0111077	0.00645097	0.00756188	0.00586225	0.05176	0.00677473	0.00562399	0.0186068
BGI_novel_G000501	1	0.622343	0.00981686	0.0197251	0.00978913	0.0765242	0.0245239	0.0378116	0.0209575	0.0121562	0.0143412	0.010859	0.0867034	0.0125606	0.0103996	0.0314888
BGI_novel_G000631	1	0.256198	0.0164377	0.0502721	0.0175184	0.230731	0.0652623	0.0988168	0.0246616	0.0182009	0.019768	0.017031	0.0596999	0.0180377	0.0162774	0.0910882
BGI_novel_G000637	1	0.125009	0.0436955	0.0557267	0.0416148	0.0946759	0.0588592	0.063657	0.0745064	0.062284	0.0692771	0.0502547	0.0861393	0.0529407	0.0479214	0.0734383
BGI_novel_G000683	1	0.203018	0.0236047	0.0597006	0.0234571	0.181534	0.0705507	0.0874583	0.0382208	0.0291286	0.0321713	0.0255731	0.0714664	0.0272483	0.0250957	0.101773
BGI_novel_G000701	1	0.199898	0.0233054	0.0501967	0.02481	0.117809	0.0642095	0.114351	0.0400815	0.0237872	0.0269935	0.0238939	0.174379	0.027697	0.023049	0.0655384
BGI_novel_G000773	1	0.109298	0.0479433	0.0695751	0.0512481	0.100742	0.0723586	0.0746085	0.0583408	0.0559062	0.056841	0.0501897	0.0710243	0.0487828	0.0463548	0.0867867
BGI_novel_G000794	1	0.567988	0.0116411	0.0221647	0.0122056	0.0776813	0.0277336	0.0442066	0.0231593	0.0135091	0.0156379	0.0125461	0.111952	0.0143517	0.0116706	0.0335529
BGI_novel_G000875	1	0.123323	0.0373778	0.075018	0.0453904	0.11194	0.0885507	0.120587	0.0444505	0.0335632	0.0350741	0.0355068	0.0939906	0.0370616	0.0327468	0.0854191
BGI_novel_G000894	1	0.350064	0.015393	0.0373194	0.0162296	0.130342	0.0495232	0.0957819	0.0275609	0.0164471	0.0187479	0.0160266	0.137437	0.0184024	0.015408	0.0553176
BGI_novel_G001153	1	0.194177	0.0223845	0.0609523	0.0219569	0.192268	0.0726456	0.090842	0.0365108	0.0276394	0.0306572	0.024276	0.0687586	0.0260453	0.0241921	0.106694
BGI_novel_G001154	1	0.194177	0.0223845	0.0609523	0.0219569	0.192268	0.0726456	0.090842	0.0365108	0.0276394	0.0306572	0.024276	0.0687586	0.0260453	0.0241921	0.106694
Cs1g02890	1	0.426288	0.0164972	0.0255134	0.0169035	0.0753191	0.0306912	0.0449097	0.0376099	0.0203948	0.024286	0.0183493	0.187948	0.0214617	0.0168693	0.0369585
Cs1g06230	1	0.224754	0.0195041	0.0502897	0.0205228	0.142276	0.0668482	0.130952	0.0329576	0.0201827	0.0228103	0.0200291	0.135864	0.0229686	0.0195699	0.0704703
Cs1g07620	1	0.531696	0.0111718	0.0273609	0.0113791	0.132195	0.0348319	0.0542556	0.0204926	0.0133343	0.0151838	0.0120642	0.0635218	0.0134165	0.0115843	0.0475127
Cs1g07980	1	0.250683	0.0210109	0.0426272	0.0225781	0.111679	0.0544094	0.0957741	0.0375699	0.0218826	0.0249449	0.0217275	0.191847	0.0251443	0.020576	0.0575455
Cs1g08550	1	0.549992	0.011271	0.0191114	0.011282	0.0625817	0.0233604	0.0355589	0.0265526	0.0140571	0.0169166	0.0125914	0.161418	0.0149279	0.0118555	0.0285237
Cs1g09130	1	0.544752	0.0101614	0.018258	0.0103711	0.0605293	0.0227971	0.0371525	0.0226745	0.0120055	0.0142838	0.011116	0.18537	0.0131901	0.0104778	0.0268609
Cs1g09420	1	0.438812	0.0160627	0.0307239	0.0157494	0.106437	0.0373233	0.0540319	0.0349334	0.0205641	0.0243893	0.0179956	0.116429	0.0207969	0.017326	0.0484255
Cs1g09890	1	0.246603	0.0258299	0.0517723	0.0267816	0.146066	0.0610282	0.0788192	0.0430883	0.031191	0.0345623	0.0278574	0.0901106	0.0298116	0.02613	0.0803491
Cs1g11930	1	0.465517	0.00823732	0.0268339	0.00859178	0.229	0.0370944	0.0705997	0.0135657	0.00918578	0.0102323	0.00861736	0.0430254	0.00944612	0.00835792	0.0516948
Cs1g13620	1	0.319955	0.010582	0.0366481	0.0108831	0.248241	0.0522017	0.116679	0.0176832	0.0115434	0.0129697	0.0110182	0.0618684	0.0123318	0.0109102	0.0664856
Cs1g14330	1	0.487949	0.0141394	0.0268667	0.0138993	0.0945709	0.0328404	0.0486501	0.0313304	0.0179645	0.0213932	0.0158214	0.118849	0.0184193	0.0152093	0.0420973
Cs1g16430	1	0.202821	0.0236083	0.0470279	0.025126	0.108955	0.0594264	0.102793	0.0419988	0.0242955	0.0277482	0.0243465	0.199122	0.0284409	0.0233284	0.0609607
Cs1g16890	1	0.497758	0.0133619	0.0283263	0.013215	0.111405	0.0350791	0.0525703	0.0275195	0.0166919	0.0195535	0.0147864	0.0921807	0.016917	0.0142953	0.0463404
Cs1g18280	1	0.254532	0.0195759	0.0516536	0.0196195	0.196863	0.0631995	0.0848192	0.0327294	0.0238089	0.026521	0.0211394	0.0703986	0.0228015	0.0206476	0.0916906
Cs1g20820	1	0.336899	0.0163141	0.0342012	0.0162638	0.108888	0.0433896	0.073737	0.0342375	0.0188738	0.0223077	0.0176772	0.188639	0.0210208	0.0173116	0.0502387
Cs1g21250	1	0.662184	0.00800216	0.0190456	0.00837591	0.0891148	0.0246735	0.0414879	0.014526	0.00915777	0.0104014	0.00851506	0.0553156	0.00951952	0.00806231	0.0316187
Cs1g21370	1	0.211005	0.0308594	0.0377207	0.0295488	0.0854737	0.0424905	0.0535202	0.07971	0.0443874	0.054747	0.0364419	0.165366	0.0428831	0.0338017	0.052045
Cs1g21630	1	0.841421	0.00349696	0.00828225	0.00359623	0.0391907	0.0108485	0.0194159	0.00676511	0.00401795	0.00464124	0.00374583	0.0331656	0.00429212	0.00359173	0.0135286
Cs1g22140	1	0.0920064	0.0505687	0.0536059	0.0453426	0.076169	0.0544141	0.0558211	0.0838419	0.0784729	0.0870232	0.0600509	0.074698	0.0628695	0.0594218	0.0656942
Cs1g25680	1	0.29405	0.0155878	0.0452621	0.0157147	0.224282	0.0574847	0.08363	0.0261175	0.0185702	0.0207247	0.0167094	0.0625002	0.0181369	0.0163648	0.0848648
Cs1g25730	1	0.38496	0.0185953	0.0361737	0.0184638	0.12308	0.0435898	0.0608529	0.0376233	0.0236757	0.0275607	0.0206865	0.103983	0.02334	0.0197559	0.0576588
Cs1g26330	1	0.280792	0.0185136	0.0402387	0.0194605	0.116659	0.052074	0.0951415	0.0341512	0.0197082	0.0226352	0.019325	0.183973	0.0225065	0.0185601	0.0562609
Cs1g26800	1	0.111606	0.0463254	0.0750583	0.0554066	0.104462	0.0810835	0.0896418	0.0511007	0.0453439	0.0457559	0.0451506	0.0759164	0.0441825	0.0407585	0.0882078
Cs2g01830	1	0.261038	0.0117015	0.0422117	0.0126104	0.253559	0.0613549	0.145444	0.0177593	0.0121182	0.0133052	0.0118658	0.0583789	0.0129572	0.0114986	0.0741974
Cs2g03180	1	0.292694	0.0196576	0.0468167	0.0217495	0.149756	0.0604906	0.101836	0.0309362	0.0205606	0.022663	0.0200902	0.102348	0.021969	0.0187458	0.0696853
Cs2g03240	1	0.555589	0.0102059	0.0223951	0.0105714	0.085403	0.0291028	0.0525514	0.0200792	0.0114691	0.0133106	0.0108779	0.121293	0.0126386	0.0103937	0.0341192
Cs2g03350	1	0.221751	0.0311212	0.0381131	0.03088	0.0869784	0.0431514	0.0548428	0.0737979	0.0426721	0.0513189	0.0360079	0.162735	0.0415436	0.0326827	0.052404
Cs2g04030	1	0.235806	0.0200838	0.046311	0.020876	0.126399	0.0601421	0.11093	0.0361825	0.0212333	0.0243262	0.0208955	0.168119	0.024347	0.0203819	0.0639656
Cs2g05050	1	0.195597	0.0190671	0.0561306	0.0205929	0.158602	0.0767964	0.1616	0.0293191	0.0190439	0.0210831	0.0191758	0.103778	0.0214565	0.0186602	0.079097
Cs2g06290	1	0.364094	0.00820603	0.0292356	0.00859621	0.30626	0.0415221	0.084964	0.0131114	0.00900468	0.00997127	0.00851684	0.0406494	0.00929456	0.00829549	0.0582789
Cs2g06730	1	0.390532	0.0147745	0.0334154	0.0156207	0.115185	0.0437611	0.0813868	0.027152	0.0159426	0.0182487	0.015463	0.146723	0.0178032	0.014734	0.0492581
Cs2g13660	1	0.220833	0.0287071	0.0540509	0.0297381	0.138297	0.0626195	0.0783151	0.0473951	0.0349724	0.0386187	0.0310523	0.0918378	0.0330427	0.0290174	0.0815025
Cs2g16150	1	0.575581	0.00967984	0.0229999	0.010186	0.0965383	0.0303735	0.0565598	0.0178237	0.0106754	0.0122033	0.0101945	0.0898298	0.0116291	0.00970623	0.0360201
Cs2g17130	1	0.734381	0.00603909	0.014596	0.00612925	0.0735233	0.0188194	0.0310729	0.0115681	0.00717337	0.00826021	0.0065329	0.0432493	0.00738795	0.00628988	0.0249771
Cs2g18290	1	0.309216	0.00949391	0.0346808	0.0100432	0.283491	0.0506165	0.121172	0.0149635	0.0100835	0.011162	0.00973981	0.0505072	0.0107091	0.00950672	0.0646149
Cs2g19820	1	0.474389	0.0112346	0.0193199	0.0114202	0.0611091	0.0239429	0.0384439	0.025864	0.0133734	0.0160168	0.0123513	0.238118	0.0147681	0.0116259	0.0280231
Cs2g23250	1	0.208178	0.0293719	0.0548621	0.0293805	0.137382	0.0627015	0.0761627	0.0505989	0.0375283	0.0419196	0.032391	0.090473	0.0347198	0.030826	0.0835048
Cs2g23870	1	0.201089	0.0327497	0.0494121	0.0323052	0.112817	0.0555127	0.0671114	0.0628558	0.0440026	0.0504372	0.0370703	0.10831	0.0406008	0.0347609	0.0709653
Cs2g27940	1	0.20663	0.0327789	0.0379058	0.032898	0.0831355	0.0427317	0.054079	0.0774931	0.0445449	0.0534444	0.0378549	0.167792	0.0436506	0.0339188	0.0511431
Cs2g31050	1	0.167859	0.0362634	0.0517314	0.034856	0.106593	0.0568454	0.0659702	0.0696245	0.0507009	0.0582478	0.0416476	0.102153	0.045495	0.0395876	0.072426
Cs3g01350	1	0.303738	0.0115264	0.0388117	0.0120406	0.286514	0.0524468	0.0880735	0.0180804	0.0129327	0.0142201	0.0120348	0.0478633	0.0129398	0.0116698	0.0771085
Cs3g02125	1	0.74943	0.00509473	0.0135373	0.00531538	0.0756091	0.0181538	0.0339948	0.00913093	0.00571678	0.00649123	0.00538015	0.0378461	0.00604845	0.00515995	0.0230916
Cs3g04340	1	0.333261	0.0221877	0.034909	0.0217994	0.0994056	0.0409837	0.0554798	0.0507899	0.0294696	0.0352686	0.0252678	0.146342	0.0292192	0.0237593	0.0518572
Cs3g04490	1	0.460278	0.0106834	0.0306139	0.0108146	0.188243	0.0401124	0.0656056	0.0188348	0.0125752	0.0142203	0.0114478	0.0556914	0.0126711	0.0111759	0.0570325
Cs3g18420	1	0.525104	0.011751	0.0217237	0.012291	0.0720901	0.027291	0.0449521	0.0242762	0.0134645	0.015737	0.0126544	0.160202	0.0147463	0.0118102	0.0319067
Cs3g19610	1	0.353072	0.00829842	0.0300487	0.00869323	0.296717	0.0434611	0.0984943	0.0133357	0.00898626	0.00998242	0.00858151	0.0443318	0.00944201	0.00839253	0.0581635
Cs3g20800	1	0.185694	0.0225989	0.0567145	0.0243932	0.134471	0.0744943	0.141052	0.0357173	0.0224761	0.0250619	0.0227846	0.131831	0.0258456	0.0220866	0.0747788
Cs3g21430	1	0.14245	0.0428508	0.0505304	0.0427502	0.0918647	0.0544997	0.061846	0.0765114	0.0586117	0.0657233	0.048789	0.100701	0.0520033	0.04446	0.0664089
Cs3g21460	1	0.211137	0.0241383	0.0562875	0.0231005	0.163062	0.0663415	0.0846962	0.0438772	0.0309304	0.035324	0.0267546	0.0860436	0.0296101	0.0268385	0.091858
Cs4g01830	1	0.0933926	0.0546636	0.0544967	0.0532808	0.0763469	0.0553861	0.0568016	0.0777051	0.0767304	0.0805788	0.0621421	0.0734091	0.0618257	0.0575042	0.0657363
Cs4g05880	1	0.38413	0.0169833	0.0247065	0.017143	0.0700217	0.0294536	0.0424647	0.0417473	0.0215628	0.0261137	0.0191561	0.230791	0.0227629	0.017628	0.0353355
Cs4g10040	1	0.285747	0.015907	0.0459804	0.017384	0.176436	0.0629651	0.127199	0.0247607	0.0163451	0.0180418	0.0161364	0.0886623	0.0177821	0.0153898	0.0712641
Cs4g18050	1	0.510238	0.0140597	0.0262479	0.0141122	0.0923805	0.0320152	0.0469024	0.0297855	0.0176294	0.0207191	0.0156099	0.106543	0.0178834	0.0147563	0.041117
Cs4g18240	1	0.644739	0.00809412	0.017154	0.00825737	0.0664815	0.0220456	0.0383817	0.0167092	0.00936763	0.0109836	0.00874136	0.104022	0.010225	0.00837419	0.0264244
Cs4g18450	1	0.462178	0.0125024	0.0256319	0.0125593	0.0893731	0.0325847	0.0554981	0.0267259	0.0146101	0.0172942	0.0135934	0.169703	0.0161108	0.0131503	0.038485
Cs4g19230	1	0.14645	0.0388011	0.0527222	0.0363897	0.100243	0.0569793	0.0643556	0.0750731	0.056113	0.064794	0.0451493	0.0978733	0.0494274	0.0435797	0.0720487
Cs4g20550	1	0.555847	0.00881592	0.0248251	0.00934342	0.139493	0.0337302	0.0649731	0.0149401	0.00964927	0.0108209	0.00919084	0.0568642	0.0102068	0.00878985	0.0425104
Cs5g01440	1	0.319296	0.00969014	0.0343946	0.00985023	0.290481	0.0484355	0.0986441	0.016257	0.0108513	0.0121875	0.0101782	0.0512946	0.0113144	0.0101175	0.0670075
Cs5g01450	1	0.688587	0.00584509	0.016507	0.00597033	0.105232	0.0222292	0.0414084	0.0106121	0.00669337	0.00763264	0.0062215	0.0405517	0.0070122	0.00605905	0.0294385
Cs5g02660	1	0.439016	0.0150754	0.033768	0.0151874	0.13727	0.0418242	0.061145	0.0284614	0.0185012	0.0211964	0.0164736	0.0812006	0.0183566	0.0157959	0.0567289
Cs5g06030	1	0.267253	0.0266291	0.0421464	0.0261192	0.111578	0.0486697	0.062748	0.0565411	0.0356751	0.0419637	0.0302766	0.125207	0.0342094	0.0285399	0.0624433
Cs5g09690	1	0.212412	0.01585	0.0525385	0.0172683	0.191536	0.0744506	0.169648	0.0236872	0.0159165	0.0174658	0.015904	0.0796911	0.0174941	0.015399	0.0807385
Cs5g11730	1	0.379026	0.0141097	0.0210876	0.014016	0.0609701	0.025332	0.037495	0.0364963	0.0179442	0.0220204	0.0159756	0.291068	0.0193545	0.0149296	0.0301757
Cs5g15590	1	0.324858	0.0179793	0.0277074	0.0173288	0.0778837	0.0330152	0.0476366	0.0473172	0.0235755	0.0291951	0.0205951	0.248213	0.025089	0.0197218	0.0398843
Cs5g17130	1	0.169869	0.037851	0.0515511	0.0382171	0.104259	0.0568627	0.066651	0.067404	0.0499088	0.0559858	0.0424465	0.103897	0.0454742	0.0389777	0.0706447
Cs5g18500	1	0.760694	0.00582008	0.0127818	0.00588924	0.0564858	0.0162283	0.0261829	0.0117086	0.00700152	0.0081476	0.00634703	0.0483632	0.00725693	0.00607432	0.0210189
Cs5g18950	1	0.303789	0.0114942	0.0387047	0.0119805	0.287663	0.0522437	0.0873886	0.0180868	0.0129329	0.014231	0.0120159	0.0477339	0.0129269	0.0116639	0.0771444
Cs5g25680	1	0.186622	0.017604	0.056534	0.0185384	0.171471	0.078564	0.172614	0.0275824	0.017928	0.0199527	0.0178567	0.0943547	0.0200875	0.0176851	0.0826059
Cs5g25740	1	0.833688	0.00385351	0.00843853	0.00396799	0.0361118	0.0108861	0.0188082	0.0076756	0.00446368	0.0051843	0.00414852	0.0406294	0.00477793	0.00394806	0.0134188
Cs5g25760	1	0.773069	0.0044035	0.0120533	0.0045471	0.0728892	0.0162215	0.0305009	0.00796289	0.00499031	0.00568127	0.00466884	0.0322137	0.00525908	0.00451023	0.0210292
Cs5g25790	1	0.569939	0.00829987	0.0237749	0.0087456	0.14617	0.0321323	0.0594256	0.0140246	0.00921928	0.0103219	0.0086913	0.049193	0.00959506	0.00832381	0.0421445
Cs5g26910	1	0.377259	0.0180644	0.0264938	0.0185309	0.0743966	0.0316459	0.0457671	0.0421472	0.0224189	0.0268149	0.0201605	0.216458	0.0237003	0.0184254	0.0377167
Cs5g27350	1	0.273756	0.0271561	0.0401746	0.0275192	0.103316	0.0465182	0.0609061	0.0565646	0.0351349	0.0409856	0.0305048	0.137219	0.0343321	0.0280093	0.0579032
Cs5g34540	1	0.143796	0.0362041	0.0666519	0.0361945	0.127604	0.0724981	0.0791267	0.0537334	0.0458495	0.0492323	0.0394353	0.0756629	0.040484	0.0378897	0.0956377
Cs6g01840	1	0.238061	0.02044	0.0442541	0.0213457	0.117486	0.0569134	0.102629	0.0374689	0.0216158	0.0248391	0.0213004	0.187786	0.0249219	0.0206246	0.0603135
Cs6g05260	1	0.259291	0.0198215	0.0396495	0.020928	0.106297	0.0505111	0.0888406	0.0372179	0.0210581	0.024268	0.0207183	0.213433	0.0242734	0.0197549	0.0539385
Cs6g06240	1	0.52655	0.0127901	0.0260423	0.0126928	0.0997172	0.032143	0.0480974	0.026785	0.016006	0.0188059	0.0141781	0.0942808	0.0162679	0.0136216	0.0420217
Cs6g07360	1	0.339037	0.013033	0.0216879	0.0131387	0.0635617	0.0267268	0.0427166	0.0309218	0.0154906	0.0186971	0.0143655	0.338934	0.0174139	0.0136029	0.030672
Cs6g07400	1	0.523097	0.0107346	0.0207852	0.0109524	0.0713074	0.026318	0.0445714	0.0230748	0.0124568	0.0147277	0.0116447	0.174646	0.0137807	0.011089	0.030815
Cs6g07930	1	0.700187	0.00622446	0.0163714	0.0063217	0.093922	0.021486	0.0368422	0.0115635	0.00730132	0.00835758	0.00668951	0.0417848	0.00753074	0.00648541	0.0289327
Cs6g13760	1	0.435345	0.00907671	0.0295961	0.00951166	0.207994	0.0419024	0.0924221	0.0150936	0.00982818	0.0110066	0.00941621	0.0561095	0.0104833	0.00917048	0.053044
Cs6g13770	1	0.384851	0.0151483	0.0307008	0.0159438	0.0977096	0.0393651	0.0694951	0.0294139	0.016599	0.0192098	0.0160115	0.187594	0.0186634	0.0151526	0.044142
Cs6g13930	1	0.727989	0.00518167	0.0145073	0.00537707	0.0924298	0.0195447	0.0362641	0.0091543	0.00586048	0.0066321	0.00547888	0.0344004	0.00611929	0.00527986	0.0257808
Cs6g13980	1	0.162927	0.0298327	0.0636286	0.0281884	0.143615	0.0715445	0.0830605	0.0515125	0.0392123	0.0441938	0.0332756	0.0817139	0.0361264	0.0335902	0.097578
Cs6g14070	1	0.176699	0.0246791	0.0564161	0.0265879	0.122915	0.0724931	0.130101	0.03972	0.0245092	0.0274576	0.0249362	0.148832	0.0285415	0.0241322	0.0719793
Cs6g16770	1	0.215274	0.0242402	0.0573091	0.0241244	0.171502	0.0674793	0.0841839	0.0401823	0.0301514	0.0334678	0.0263812	0.0762602	0.0282269	0.0257058	0.0955116
Cs6g16930	1	0.451952	0.00860228	0.0280399	0.00904372	0.227908	0.0389491	0.0757844	0.0139989	0.009482	0.0105347	0.00895535	0.0451047	0.00980278	0.00865726	0.0531841
Cs6g17670	1	0.468098	0.00775588	0.025847	0.00809424	0.233384	0.0362224	0.0729482	0.0127789	0.00857829	0.00956576	0.00809245	0.0421786	0.00890314	0.00786799	0.0496858
Cs6g17740	1	0.276382	0.0250461	0.0425329	0.024272	0.118075	0.0494781	0.0644748	0.0533316	0.0335655	0.0396053	0.0284759	0.120761	0.0323359	0.0272822	0.0643817
Cs7g02620	1	0.524872	0.00993062	0.0261695	0.0103262	0.122368	0.0353084	0.0699282	0.0180154	0.0109297	0.012479	0.0104403	0.0849703	0.0119129	0.0100952	0.0422543
Cs7g04710	1	0.572165	0.0114181	0.019672	0.0115921	0.0655244	0.0240817	0.0365238	0.025568	0.0140609	0.0167105	0.0126563	0.133848	0.0147862	0.0118235	0.0295703
Cs7g05460	1	0.404444	0.0111584	0.0340573	0.0119265	0.187282	0.0474433	0.099774	0.0181487	0.0118704	0.0132159	0.0114862	0.0676595	0.0127166	0.0110409	0.0577766
Cs7g06630	1	0.357093	0.0151576	0.0297866	0.0156266	0.0919418	0.0378853	0.065818	0.0311283	0.016952	0.0198811	0.0162082	0.225312	0.0191944	0.015487	0.0425273
Cs7g08680	1	0.55371	0.00980671	0.0254015	0.00987405	0.13537	0.0327872	0.0529932	0.0182341	0.011712	0.0134058	0.0106045	0.0588291	0.0118898	0.0103104	0.0450713
Cs7g08690	1	0.576158	0.00807458	0.0231302	0.00832608	0.152143	0.0307942	0.0533601	0.014024	0.00927962	0.0104511	0.00857063	0.0453544	0.00947344	0.00828117	0.042579
Cs7g08960	1	0.249503	0.019224	0.0448816	0.0196813	0.128862	0.058251	0.106575	0.0356529	0.0207677	0.0239462	0.0201905	0.165614	0.0236283	0.019832	0.0633908
Cs7g09120	1	0.600549	0.00843751	0.0218783	0.00884255	0.105339	0.0294128	0.0571184	0.0151872	0.00929348	0.0105777	0.00886363	0.0703523	0.0100537	0.00850535	0.0355884
Cs7g10890	1	0.494923	0.0144787	0.0285623	0.0151468	0.101961	0.0354336	0.0539044	0.027539	0.017036	0.0195059	0.0156192	0.0993861	0.0175286	0.0145473	0.0444279
Cs7g13190	1	0.316461	0.0214176	0.0437335	0.0217256	0.143131	0.0524483	0.0709531	0.039022	0.0265336	0.030078	0.0234343	0.0929609	0.0256929	0.0222134	0.0701954
Cs7g13870	1	0.199281	0.0222006	0.0607538	0.0224379	0.196841	0.0728189	0.091241	0.0343958	0.0266477	0.0291035	0.0237332	0.0655383	0.0250342	0.0231806	0.106792
Cs7g16730	1	0.423641	0.0120814	0.0330608	0.0127407	0.14779	0.0450829	0.0924866	0.0209435	0.0129727	0.0146702	0.0125523	0.0929814	0.0142085	0.0121078	0.0526803
Cs7g22390	1	0.490969	0.0117711	0.0238408	0.0121647	0.082374	0.0305192	0.0533331	0.0240509	0.0133141	0.015574	0.0126152	0.1674	0.0148058	0.0120023	0.0352661
Cs7g22430	1	0.325058	0.016192	0.0303317	0.0168577	0.0884329	0.038303	0.0655287	0.0331523	0.0179412	0.0210118	0.0172628	0.25069	0.0204496	0.0163592	0.0424298
Cs7g22510	1	0.409216	0.0162033	0.0348027	0.0175254	0.119852	0.0444833	0.0742267	0.0283305	0.017684	0.0199253	0.0169429	0.113721	0.0189396	0.0157741	0.0523733
Cs7g25170	1	0.196991	0.0261948	0.0592761	0.0255374	0.160877	0.0686039	0.0833005	0.0445065	0.033429	0.0373859	0.0288333	0.0793909	0.0310498	0.0284277	0.0961959
Cs7g29230	1	0.348853	0.00838645	0.0298095	0.00866941	0.320838	0.0417604	0.0801692	0.0135969	0.00938474	0.0104244	0.0087731	0.0402055	0.00958107	0.00859531	0.0609524
Cs7g30190	1	0.201852	0.0235927	0.0497363	0.0253237	0.11614	0.0634509	0.112112	0.0403169	0.023969	0.0271446	0.0241346	0.176474	0.0279007	0.0231356	0.0647175
Cs7g30845	1	0.539002	0.0113768	0.0267617	0.0114979	0.122592	0.0337971	0.0520183	0.0215134	0.0137584	0.0157809	0.0123696	0.0680038	0.0138524	0.0118928	0.0457829
Cs7g32540	1	0.505488	0.0130163	0.0292371	0.0136887	0.119383	0.037061	0.0583871	0.0233027	0.0150003	0.0169582	0.0138724	0.0786939	0.0153767	0.0130333	0.0475016
Cs8g01970	1	0.439942	0.00998596	0.0308954	0.010572	0.184886	0.0432504	0.0928286	0.0165417	0.01072	0.011989	0.0103266	0.0633019	0.0114899	0.00997884	0.0532921
Cs8g02380	1	0.339258	0.0134589	0.0395372	0.0133856	0.193837	0.0526305	0.0943005	0.0245212	0.0155367	0.0178037	0.0143935	0.0820208	0.01637	0.0143766	0.0685701
Cs8g03550	1	0.470717	0.011863	0.0192457	0.0118961	0.0596378	0.0234862	0.0360492	0.0288685	0.0146742	0.0177781	0.0132535	0.236165	0.0159098	0.0124445	0.028011
Cs8g03770	1	0.792216	0.0047653	0.0113153	0.00486758	0.0559278	0.0146016	0.024317	0.00912518	0.0056217	0.00646987	0.00514299	0.0357449	0.00581895	0.00492768	0.0191385
Cs8g04030	1	0.499612	0.00814451	0.0259421	0.00856296	0.191131	0.0363417	0.0758894	0.0135265	0.00888732	0.00993493	0.00846706	0.0488196	0.00937608	0.00819769	0.0471676
Cs8g06650	1	0.169019	0.0368377	0.0529881	0.0364097	0.108659	0.0583394	0.0677024	0.0662018	0.0496128	0.0558814	0.0415961	0.0992734	0.0446517	0.0389052	0.0739222
Cs8g08600	1	0.232544	0.0176666	0.0505266	0.0189178	0.161037	0.0691007	0.145591	0.0283138	0.0180208	0.0201066	0.0179508	0.108975	0.0202127	0.0174358	0.0736013
Cs8g09390	1	0.453307	0.0120318	0.0307281	0.0126443	0.128357	0.0412644	0.0813646	0.02154	0.0130399	0.0148455	0.0125748	0.103878	0.0143424	0.0120924	0.0479903
Cs8g09780	1	0.242994	0.0175758	0.0516136	0.0174332	0.222782	0.0644814	0.0895012	0.0294073	0.0212348	0.0237209	0.0189406	0.064912	0.0205638	0.0187907	0.0960482
Cs8g15600	1	0.174928	0.0353692	0.0392488	0.0337421	0.081279	0.0434235	0.0528447	0.0902287	0.052289	0.0643644	0.0421864	0.149472	0.0492073	0.0387427	0.0526747
Cs8g16560	1	0.224865	0.0214404	0.0429763	0.022398	0.107453	0.0544736	0.0949092	0.0402579	0.0227109	0.0262279	0.0224124	0.21456	0.0264267	0.0215999	0.0572888
Cs8g17670	1	0.257036	0.0221677	0.0343917	0.0239976	0.0848457	0.0419104	0.0650715	0.0439927	0.0241925	0.0280267	0.0234923	0.25624	0.027436	0.0214436	0.0457561
Cs8g17830	1	0.266506	0.0213885	0.0392908	0.0203899	0.10855	0.0474076	0.0697509	0.049556	0.0269562	0.0326569	0.0240321	0.183677	0.0289196	0.023865	0.057053
Cs8g17960	1	0.343684	0.0152769	0.038514	0.0161678	0.138421	0.0515393	0.1018	0.0267598	0.0162168	0.0183988	0.0158399	0.126433	0.018087	0.0152402	0.0576219
Cs8g18020	1	0.518134	0.0127742	0.0280961	0.0130081	0.116596	0.0350687	0.0528094	0.0242757	0.0154647	0.0177336	0.0139009	0.0767027	0.0155453	0.0132278	0.0466634
Cs8g18330	1	0.42188	0.0169969	0.0290433	0.0166465	0.0919098	0.0348547	0.049816	0.0395746	0.0221098	0.0266021	0.0192367	0.146381	0.022544	0.01832	0.0440852
Cs8g19070	1	0.199058	0.0230062	0.0475966	0.0235011	0.112375	0.0599686	0.102446	0.0433077	0.0246043	0.0285099	0.0241621	0.196217	0.0286502	0.0237399	0.0628568
Cs8g19105	1	0.266084	0.0252677	0.0368696	0.0240575	0.0951175	0.0425932	0.0562031	0.0634485	0.0350645	0.0430607	0.0293966	0.166793	0.0347935	0.0280491	0.0532021
Cs8g20050	1	0.312924	0.0142311	0.0418251	0.015186	0.174108	0.0579423	0.124978	0.0233176	0.0148633	0.0166221	0.0145843	0.0933054	0.0163549	0.0141009	0.0656569
Cs9g01800	1	0.262445	0.015653	0.0478477	0.0156896	0.240601	0.0609642	0.0881962	0.0259205	0.0186312	0.0207545	0.0167621	0.060162	0.0181703	0.016548	0.0916547
Cs9g02640	1	0.485873	0.00768907	0.0252155	0.00790324	0.220367	0.0350569	0.0692905	0.0130727	0.00864426	0.00971638	0.00808985	0.0437592	0.00897663	0.00792678	0.04842
Cs9g03360	1	0.189324	0.0235825	0.0514779	0.0245138	0.118213	0.0655278	0.115087	0.0416722	0.0244834	0.027996	0.0243935	0.174105	0.0285541	0.0239017	0.0671683
Cs9g04030	1	0.555486	0.00829379	0.0240605	0.00863714	0.139942	0.0331105	0.0679948	0.0145204	0.00912037	0.0103276	0.00868708	0.0604334	0.00979112	0.00842583	0.0411696
Cs9g07650	1	0.401539	0.00818193	0.0285545	0.0085258	0.263308	0.0408579	0.0900551	0.0134243	0.00893617	0.00997343	0.00850086	0.0458924	0.00939971	0.00831871	0.0545313
Cs9g07760	1	0.605722	0.00896462	0.0194525	0.00911208	0.076092	0.0250809	0.0440251	0.0184069	0.0103657	0.0121489	0.009676	0.110228	0.0113211	0.00931525	0.0300895
Cs9g14600	1	0.553632	0.0105296	0.017895	0.0106033	0.05836	0.0219856	0.0341081	0.0247017	0.0129326	0.0155453	0.0117031	0.176594	0.0139182	0.0110041	0.0264877
Cs9g16630	1	0.203502	0.0276498	0.0567119	0.0270064	0.148068	0.0651138	0.0789844	0.0483119	0.0357786	0.0402368	0.0306465	0.0857491	0.0331132	0.0298888	0.0892381
Cs9g16810	1	0.393161	0.0143238	0.0217324	0.0146998	0.0626984	0.0263281	0.0398493	0.0339797	0.0173648	0.0208648	0.0158807	0.274754	0.0189387	0.0146252	0.0307997
Cs9g17250	1	0.224849	0.0158915	0.0504955	0.0168225	0.181853	0.0707666	0.159776	0.025301	0.0163425	0.0182158	0.0161783	0.0924508	0.0181645	0.0158827	0.0770104
Cs9g19250	1	0.18262	0.0314221	0.0580622	0.0307941	0.134042	0.0652093	0.0763998	0.0538709	0.0411261	0.0459372	0.0349445	0.0872157	0.0373674	0.0337314	0.0872567
orange1.1t00110	1	0.123882	0.0500814	0.0463346	0.0562649	0.0752851	0.0502953	0.0595643	0.0818552	0.0578722	0.0635775	0.0539902	0.121812	0.0579266	0.0458368	0.0554216
orange1.1t00246	1	0.39224	0.0190608	0.0344221	0.0190936	0.11104	0.0412507	0.0574998	0.0394052	0.0242544	0.0283302	0.0212373	0.114707	0.0240469	0.0200221	0.0533896
orange1.1t00399	1	0.425753	0.0166145	0.0261059	0.0164847	0.0787137	0.0312042	0.0447055	0.0400325	0.0214949	0.0259887	0.0188169	0.17572	0.0222004	0.0176103	0.0385548
orange1.1t00538	1	0.480963	0.0113764	0.0189871	0.0114168	0.0597807	0.0233063	0.0363487	0.0272937	0.0139353	0.0168409	0.0126579	0.232262	0.0151945	0.0119323	0.0277042
orange1.1t00563	1	0.267089	0.0152722	0.0460028	0.0162283	0.176613	0.0639465	0.140595	0.0248114	0.0158349	0.0177027	0.0156103	0.0966796	0.0175495	0.0151997	0.0708649
orange1.1t00608	1	0.324877	0.0218809	0.0346533	0.0211559	0.09838	0.0407042	0.0553783	0.0522291	0.0294249	0.0356445	0.0250926	0.155854	0.0294124	0.0238925	0.0514204
orange1.1t01060	1	0.499211	0.0109399	0.0275977	0.0114292	0.118288	0.0369357	0.0719774	0.019959	0.0119843	0.0136975	0.0114909	0.0988497	0.0131461	0.0110612	0.0434332
orange1.1t01154	1	0.519285	0.00826948	0.0255421	0.0087165	0.174224	0.0355203	0.0728179	0.0137946	0.00902167	0.010092	0.00859962	0.0506276	0.00953016	0.00829932	0.0456601
orange1.1t01601	1	0.312681	0.0239799	0.0354029	0.0240139	0.095602	0.0413334	0.0555265	0.0538935	0.0314153	0.0373323	0.0271707	0.153978	0.031215	0.0250796	0.0513764
orange1.1t01603	1	0.307517	0.0118229	0.0389807	0.012079	0.279478	0.0518903	0.0838501	0.0192591	0.0136403	0.0151397	0.0125032	0.0499246	0.013556	0.0122541	0.0781056
orange1.1t01629	1	0.229475	0.0290721	0.036482	0.0280495	0.0856641	0.0414146	0.0530219	0.074886	0.0411323	0.0506226	0.0341252	0.173511	0.0402074	0.0315911	0.0507457
orange1.1t01729	1	0.700373	0.0076553	0.0145706	0.00785901	0.053653	0.0182119	0.0289707	0.0161032	0.00914048	0.0107208	0.00835967	0.0844377	0.00967255	0.00784815	0.0224237
orange1.1t02241	1	0.205963	0.0166962	0.0538996	0.0168744	0.189544	0.0735849	0.146684	0.0280081	0.0180328	0.0203693	0.0173802	0.0908108	0.0197432	0.0175272	0.0848821
orange1.1t02242	1	0.234635	0.0285708	0.0485983	0.0283405	0.12486	0.0557702	0.0696845	0.0541718	0.0374202	0.0428	0.0319937	0.104973	0.0351109	0.0302411	0.0728296
orange1.1t02557	1	0.563848	0.00755264	0.0229432	0.00786373	0.15369	0.031828	0.0657829	0.0130117	0.00832512	0.00938953	0.00790442	0.0506338	0.00885039	0.00767725	0.0406997
orange1.1t03235	1	0.529584	0.0129916	0.0219357	0.0131233	0.0714744	0.026669	0.0396816	0.0294194	0.0162108	0.0193137	0.0144747	0.141771	0.0169056	0.0135197	0.0329261
orange1.1t03465	1	0.564942	0.010215	0.020158	0.0106036	0.0708846	0.0256659	0.0439151	0.0209662	0.0116485	0.0136182	0.0109762	0.143189	0.0128257	0.0103617	0.0300303
orange1.1t03484	1	0.207384	0.0321175	0.0481104	0.0315613	0.111513	0.0541902	0.0660329	0.0633435	0.0434213	0.0501253	0.0364931	0.111994	0.0402561	0.0342449	0.0692122
orange1.1t03639	1	0.724763	0.00537311	0.0146729	0.00555378	0.0847943	0.0198194	0.0381582	0.00974156	0.00604389	0.00688943	0.00568518	0.0413933	0.0064298	0.00549817	0.0251845
orange1.1t03649	1	0.744833	0.00620141	0.0127359	0.00642984	0.0499192	0.016234	0.0272605	0.0124669	0.00718576	0.00835284	0.00668276	0.0679275	0.00770013	0.00630044	0.0197699
orange1.1t03877	1	0.611905	0.00982245	0.0217872	0.0103384	0.0904432	0.0279067	0.0461194	0.0180994	0.0112158	0.0127749	0.0104602	0.0726781	0.0117438	0.00983053	0.0348753
orange1.1t03878	1	0.753984	0.00567076	0.0126199	0.00588494	0.0533368	0.0163863	0.0289661	0.0110576	0.0064615	0.00747163	0.00606286	0.0594614	0.00696987	0.00576373	0.0199023
orange1.1t04237	1	0.36154	0.0089391	0.0310403	0.00910737	0.288751	0.0432642	0.0838159	0.0150039	0.0101063	0.0113339	0.00941522	0.0461934	0.0104112	0.00930699	0.0617713
orange1.1t04303	1	0.57172	0.00974616	0.022779	0.0101973	0.093386	0.0299959	0.0557441	0.0182976	0.0107996	0.0124033	0.0102982	0.0975782	0.0118199	0.0098292	0.0354061
orange1.1t04394	1	0.277504	0.0150116	0.0446571	0.0155801	0.175603	0.0615124	0.131013	0.0255118	0.0159686	0.0180445	0.0155426	0.101326	0.0176728	0.015307	0.0697455
orange1.1t04492	1	0.343122	0.01689	0.023963	0.0166467	0.0664371	0.0284117	0.0406333	0.0450049	0.0220921	0.0272908	0.0193372	0.274644	0.0234218	0.0180029	0.0341032
orange1.1t04542	1	0.132955	0.043662	0.0487137	0.0420905	0.0863324	0.0520632	0.0583849	0.0833511	0.0633518	0.0724567	0.0509573	0.100034	0.0550681	0.047034	0.0635449
orange1.1t04895	1	0.163001	0.0290213	0.0642205	0.027373	0.147201	0.072624	0.0850333	0.0501477	0.0378785	0.0427473	0.0322993	0.0812021	0.0351907	0.0327807	0.0992796
orange1.1t04918	1	0.368972	0.0166085	0.0327443	0.0161406	0.106431	0.0404569	0.0627886	0.0372738	0.0205272	0.024618	0.0184671	0.16532	0.021971	0.0181316	0.04955
orange1.1t04997	1	0.311209	0.0220223	0.0429722	0.0218563	0.135804	0.0510617	0.0682749	0.0425644	0.0281714	0.0324309	0.0244658	0.100305	0.0271954	0.0233914	0.0682754
orange1.1t05012	1	0.136715	0.0417208	0.0494925	0.0393529	0.089806	0.0530338	0.0595778	0.0824935	0.0616191	0.0713884	0.0490323	0.10025	0.0536286	0.0462871	0.0656024
orange1.1t05051	1	0.455082	0.0133371	0.0281353	0.0140833	0.0972479	0.0363359	0.064731	0.0254193	0.0146598	0.016883	0.0140814	0.148883	0.0162627	0.0133044	0.0415537
orange1.1t05227	1	0.480735	0.0117507	0.029568	0.0116475	0.136463	0.0381939	0.0638711	0.0229968	0.0140241	0.016294	0.0127677	0.0845219	0.014651	0.0125784	0.0499365
orange1.1t05903	1	0.325678	0.0217635	0.0399578	0.02137	0.123314	0.0473392	0.0637891	0.0449141	0.0283593	0.0331846	0.0244445	0.112574	0.0276298	0.0233873	0.0622953
BGI_novel_G000017	2	0.0122996	0.167514	0.013815	0.11238	0.0115174	0.0124835	0.0114124	0.0327314	0.142048	0.0724718	0.159184	0.0143005	0.0736392	0.151822	0.0123807
BGI_novel_G000116	2	0.00286853	0.474148	0.00292167	0.0797287	0.00252603	0.00271154	0.00261257	0.0111743	0.0412938	0.0229964	0.191777	0.00397016	0.0526156	0.106058	0.00259774
BGI_novel_G000129	2	0.00153491	0.759634	0.00171658	0.086572	0.00140754	0.0015659	0.00146807	0.00480524	0.0174961	0.00949352	0.0524756	0.00197961	0.0161132	0.0422445	0.00149346
BGI_novel_G000449	2	0.00300945	0.390221	0.00343334	0.0584538	0.00278569	0.00311645	0.00290394	0.0099242	0.0426306	0.0216611	0.12752	0.00388587	0.0369205	0.290555	0.00297953
BGI_novel_G000593	2	0.00223277	0.444349	0.00236611	0.0480833	0.0020063	0.00217285	0.00205652	0.008194	0.0435223	0.0195053	0.211643	0.00295404	0.0353559	0.173461	0.0020975
BGI_novel_G000651	2	0.00483895	0.338455	0.00499522	0.252144	0.00429997	0.00462004	0.00441081	0.0159842	0.0547341	0.0308341	0.143774	0.00637425	0.0511927	0.0788952	0.00444761
BGI_novel_G000661	2	0.000874155	0.849995	0.000962328	0.0305714	0.000796746	0.000879398	0.000826807	0.00291451	0.0121035	0.00616246	0.0433998	0.00113969	0.0108724	0.03766	0.000841848
BGI_novel_G000757	2	0.00312256	0.493095	0.00366548	0.272622	0.0029202	0.00331835	0.00307595	0.00881163	0.0283337	0.0163063	0.069418	0.00392324	0.0258686	0.0623746	0.00314494
BGI_novel_G000801	2	0.0147057	0.203601	0.0220005	0.144577	0.0150883	0.0191502	0.0168897	0.0323603	0.0714024	0.0508586	0.113426	0.0174187	0.0722156	0.188805	0.0175013
BGI_novel_G000888	2	0.00364557	0.439161	0.00368418	0.149769	0.00320059	0.00342507	0.00330502	0.01352	0.04526	0.0262004	0.16393	0.00501033	0.0543415	0.0822648	0.00328218
BGI_novel_G000973	2	0.00142767	0.758309	0.00151737	0.0613968	0.00128119	0.00139678	0.00132781	0.00496035	0.0188635	0.0101061	0.071707	0.00190223	0.0191935	0.0452742	0.00133688
BGI_novel_G001064	2	0.00187788	0.717374	0.00209937	0.10422	0.0017172	0.00192103	0.0018135	0.00600569	0.0186391	0.0110756	0.0569635	0.0024816	0.0209719	0.0510229	0.00181655
BGI_novel_G001203	2	0.00232781	0.657363	0.00273478	0.148935	0.0021726	0.00247995	0.0023099	0.00684269	0.0209237	0.0124452	0.0561018	0.00298982	0.0216268	0.0584117	0.00233595
BGI_novel_G001243	2	0.00374159	0.523024	0.00438335	0.113151	0.00348676	0.00397925	0.0037177	0.0115426	0.0351758	0.0212726	0.0957229	0.00488284	0.0391316	0.133044	0.00374384
BGI_novel_G001295	2	0.00770967	0.209463	0.00738897	0.16099	0.00666853	0.00689856	0.00665707	0.0273704	0.105959	0.0571382	0.206067	0.0102037	0.0820251	0.0987052	0.00675625
BGI_novel_G001296	2	0.00280811	0.538681	0.00294086	0.10613	0.00250936	0.00270953	0.00257482	0.0097724	0.0412298	0.02081	0.147416	0.00370742	0.0364757	0.0796244	0.00261032
BGI_novel_G001351	2	0.00526264	0.267436	0.0056316	0.0936519	0.00477402	0.00514712	0.00481736	0.0174082	0.0999179	0.0422598	0.219056	0.0066456	0.0569869	0.16598	0.00502469
BGI_novel_G001374	2	0.00475231	0.395204	0.00604717	0.304254	0.00458056	0.00540487	0.00492815	0.0122053	0.034656	0.0212631	0.0755736	0.00584294	0.0330853	0.0871494	0.00505422
BGI_novel_G001408	2	0.00744291	0.280809	0.0089932	0.117305	0.00702457	0.00813923	0.00758259	0.0222936	0.0586214	0.0388126	0.127818	0.00972887	0.0696466	0.228177	0.00760556
Cs1g01220	2	0.00278662	0.504445	0.00326779	0.290815	0.00259854	0.00296671	0.00276704	0.00799996	0.0230937	0.0140849	0.0590751	0.00357332	0.0241811	0.0555546	0.00279033
Cs1g01420	2	0.00801837	0.203799	0.00830413	0.0958335	0.00710326	0.00773435	0.00752075	0.0310655	0.0711216	0.0521676	0.165652	0.011513	0.12451	0.198349	0.00730861
Cs1g02420	2	0.00239547	0.673306	0.0028122	0.0997806	0.00223528	0.00254946	0.00237484	0.00723592	0.0230169	0.013502	0.0638804	0.00309164	0.0239343	0.0774814	0.00240367
Cs1g03910	2	0.00472322	0.433428	0.00585538	0.115719	0.00451846	0.00523847	0.00478	0.0132713	0.0473349	0.0261956	0.107572	0.00584072	0.0399908	0.18057	0.00496242
Cs1g05090	2	0.000404117	0.932663	0.000443894	0.0162675	0.000367551	0.000406333	0.000383303	0.00135198	0.00511066	0.00274376	0.0183292	0.000531935	0.00508533	0.0155234	0.00038758
Cs1g05500	2	0.0048062	0.425769	0.00579632	0.115357	0.00453384	0.00523266	0.00484982	0.0143309	0.0437358	0.026506	0.108482	0.00618504	0.046461	0.183038	0.00491623
Cs1g08020	2	0.00382442	0.293414	0.00394333	0.0774147	0.0034074	0.00363127	0.00344139	0.0138581	0.0827263	0.03428	0.275624	0.00499192	0.0529572	0.142948	0.00353824
Cs1g08620	2	0.00340598	0.478976	0.00355039	0.1978	0.00302757	0.00328739	0.00315449	0.0117956	0.0361949	0.0217227	0.116002	0.00462293	0.043155	0.0701727	0.00313243
Cs1g08720	2	0.00678307	0.336016	0.00860073	0.240548	0.00656372	0.00765683	0.00691549	0.0169807	0.0556565	0.0317521	0.106456	0.0080724	0.0436024	0.117125	0.0072704
Cs1g11350	2	0.00119232	0.777902	0.00131122	0.0341056	0.00108552	0.00119917	0.0011299	0.00409191	0.0167793	0.00868143	0.0641769	0.00157137	0.0162372	0.0693906	0.00114592
Cs1g13480	2	0.00443327	0.289994	0.00449191	0.0809561	0.00389242	0.00418024	0.00405106	0.0181018	0.0578534	0.035669	0.215623	0.00627911	0.092114	0.178369	0.00399035
Cs1g14893	2	0.00711552	0.246628	0.00725052	0.11673	0.00625366	0.00676838	0.00660085	0.0277058	0.0650365	0.0464155	0.17213	0.0102445	0.115316	0.159404	0.00640138
Cs1g14896	2	0.00434701	0.448655	0.00489257	0.115211	0.00398359	0.00447809	0.00423656	0.0143502	0.0417683	0.0260872	0.119811	0.00583285	0.052486	0.149642	0.00421847
Cs1g16550	2	0.00160952	0.675343	0.0016943	0.0479031	0.00144009	0.00155996	0.00148284	0.00584163	0.0261696	0.0128827	0.1218	0.00214766	0.0245856	0.0740399	0.00150009
Cs1g17350	2	0.0031464	0.339235	0.00339475	0.0599807	0.00285463	0.00310306	0.00291286	0.0109909	0.0634246	0.0268816	0.216482	0.00406556	0.0423707	0.218151	0.00300683
Cs1g17500	2	0.00178428	0.735054	0.0020106	0.065913	0.00163758	0.00183573	0.00172782	0.0058049	0.0192711	0.0111297	0.0612757	0.00235371	0.0211847	0.067279	0.00173807
Cs1g17550	2	0.00322566	0.345319	0.00319007	0.076243	0.00280642	0.00297349	0.0028826	0.013361	0.0520771	0.0285018	0.275966	0.00452446	0.0694921	0.116576	0.00286057
Cs1g18300	2	0.00239496	0.63315	0.00280488	0.168441	0.00223647	0.0025402	0.00235754	0.00693566	0.0229155	0.0130388	0.059653	0.00303099	0.0212861	0.056809	0.00240661
Cs1g19160	2	0.00216607	0.650801	0.00251753	0.170015	0.00201541	0.0022845	0.00212712	0.00634543	0.0204393	0.0117918	0.0544475	0.00276174	0.0197283	0.0503976	0.00216206
Cs1g19540	2	0.0120415	0.240161	0.016241	0.22029	0.0118283	0.0145094	0.0132887	0.0287374	0.0575302	0.0421713	0.10636	0.0151557	0.0688006	0.139698	0.0131868
Cs1g19940	2	0.00318763	0.323768	0.00330733	0.0588891	0.00283049	0.00305939	0.00293557	0.012616	0.0491515	0.0271043	0.217269	0.00440597	0.0635276	0.225018	0.00292911
Cs1g20230	2	0.00252637	0.566461	0.00295827	0.239541	0.00235588	0.00268394	0.00249977	0.0072877	0.0220147	0.0131201	0.0570493	0.00322711	0.0222143	0.0535299	0.0025307
Cs1g20580	2	0.0128683	0.21418	0.0150568	0.178237	0.011961	0.0138463	0.0132349	0.0364653	0.0643169	0.0504986	0.122476	0.0175935	0.0941609	0.14239	0.0127129
Cs1g21130	2	0.00323979	0.390025	0.00371388	0.0630533	0.00300203	0.00337194	0.00314569	0.0106566	0.0421685	0.0224906	0.123664	0.00420698	0.0396349	0.284414	0.00321252
Cs1g21430	2	0.00854497	0.303205	0.0109762	0.201573	0.00824369	0.00984983	0.00906905	0.0224259	0.0522157	0.0358314	0.107623	0.0108743	0.0607292	0.14976	0.00907938
Cs1g22890	2	0.00266996	0.358759	0.00275268	0.0529134	0.00236565	0.00254665	0.00244233	0.0106154	0.0453846	0.0236362	0.240913	0.00367424	0.0542094	0.194673	0.00244504
Cs1g23200	2	0.00271144	0.479087	0.00280846	0.0770089	0.00241321	0.00258991	0.00246426	0.00986553	0.0478751	0.0224384	0.204731	0.00359756	0.0398662	0.10004	0.00250365
Cs1g23770	2	0.00465534	0.329744	0.00529454	0.0877304	0.00432248	0.00479216	0.00443027	0.0145128	0.07344	0.0334641	0.16908	0.00580552	0.0469965	0.211097	0.00463541
Cs1g23970	2	0.00386662	0.492193	0.00467264	0.214625	0.00366127	0.00420319	0.00385967	0.0106048	0.0355166	0.0200314	0.0823782	0.00477878	0.0304694	0.085154	0.00398476
Cs1g24860	2	0.00111384	0.82345	0.00124698	0.0673495	0.0010201	0.00113934	0.00107222	0.00352836	0.0117013	0.00669497	0.0360958	0.0014569	0.0121584	0.030892	0.00108085
Cs1g25250	2	0.00691259	0.229328	0.00759913	0.101677	0.00635841	0.00690571	0.00639982	0.0213138	0.115853	0.0508353	0.193317	0.00849745	0.0620476	0.176194	0.00676131
Cs1g25630	2	0.0190673	0.181399	0.0336241	0.166861	0.0208086	0.0281384	0.023468	0.0340427	0.0742653	0.0525802	0.104747	0.0205602	0.0655523	0.14929	0.025596
Cs1g25830	2	0.00293832	0.501881	0.00345088	0.283089	0.00274071	0.00313342	0.00292424	0.00845027	0.0239844	0.0147665	0.0613681	0.0037784	0.0256304	0.0589212	0.00294326
Cs2g01180	2	0.00443975	0.381614	0.00558543	0.338469	0.00426323	0.00499997	0.00456551	0.011435	0.0331107	0.0200819	0.0722196	0.00545047	0.030888	0.078188	0.00468947
Cs2g01220	2	0.00599193	0.246849	0.00637643	0.101845	0.00542883	0.00583159	0.00545838	0.0195539	0.109894	0.0471346	0.214748	0.00752623	0.0611151	0.156542	0.00570632
Cs2g01230	2	0.0043054	0.302972	0.00465552	0.073428	0.00388727	0.00428361	0.00408238	0.0158193	0.0523478	0.031415	0.16429	0.00588577	0.0682313	0.260326	0.00407079
Cs2g01310	2	0.00749163	0.318437	0.00981395	0.153103	0.00734203	0.00867572	0.0077698	0.0189267	0.0647128	0.0365184	0.119441	0.00888723	0.0497442	0.18091	0.00822638
Cs2g01940	2	0.00184915	0.696718	0.00196962	0.0904467	0.00166138	0.00181237	0.00172117	0.00629557	0.0234589	0.0126634	0.0825741	0.00245077	0.0233024	0.0513418	0.0017349
Cs2g03110	2	0.00171402	0.633901	0.00185972	0.0423346	0.00155337	0.00170298	0.00160661	0.006049	0.027681	0.0135013	0.116364	0.0022609	0.0249532	0.122884	0.00163439
Cs2g03950	2	0.0033584	0.43481	0.00364395	0.289926	0.00304226	0.00334532	0.00316311	0.010472	0.0341838	0.0196154	0.0925505	0.00436779	0.0330873	0.0612402	0.00319392
Cs2g04090	2	0.0112011	0.255979	0.0163059	0.182986	0.0113652	0.0142233	0.0125641	0.0252652	0.062545	0.0416491	0.108647	0.0132281	0.0598337	0.171117	0.0130905
Cs2g04170	2	0.00265097	0.594225	0.00288961	0.138506	0.00240804	0.00264585	0.0024916	0.00848858	0.0322657	0.0171114	0.096279	0.00343026	0.0284996	0.0655727	0.00253594
Cs2g04390	2	0.00205818	0.706077	0.00241801	0.0727769	0.00192432	0.00218707	0.00202814	0.00623359	0.0223714	0.0123099	0.0627077	0.0026244	0.0207358	0.081474	0.00207405
Cs2g04600	2	0.00480698	0.364559	0.00589784	0.338263	0.00455655	0.00532657	0.00493937	0.012976	0.0327207	0.0213526	0.0752457	0.00613222	0.036569	0.0817029	0.00495195
Cs2g04860	2	0.00392368	0.320499	0.00381368	0.108672	0.00339206	0.00356238	0.00345927	0.015892	0.0617266	0.0335002	0.264337	0.00546346	0.0722801	0.096038	0.0034408
Cs2g05560	2	0.0110143	0.212101	0.011276	0.197871	0.00968722	0.0105839	0.0104164	0.0372774	0.0641631	0.0510349	0.134538	0.0159792	0.109185	0.114991	0.00988161
Cs2g05600	2	0.0121757	0.241948	0.018312	0.183505	0.0125319	0.0158255	0.0137786	0.0261325	0.0670684	0.0438317	0.109543	0.0139664	0.0591641	0.167588	0.0146299
Cs2g06430	2	0.00279588	0.412569	0.00279732	0.0751673	0.00244699	0.00259948	0.00250589	0.0111058	0.0475222	0.0243679	0.256924	0.00384924	0.052807	0.100036	0.00250604
Cs2g06600	2	0.00238295	0.469459	0.00242093	0.0634807	0.00210004	0.00224281	0.00215178	0.00925463	0.0419801	0.0207357	0.235242	0.00324597	0.0430214	0.100119	0.00216232
Cs2g07050	2	0.0050854	0.279215	0.00522964	0.108838	0.00453078	0.00481762	0.00456283	0.0176453	0.0940098	0.041624	0.236393	0.00656818	0.0601277	0.126651	0.00470189
Cs2g07200	2	0.00301151	0.334881	0.00340815	0.0544796	0.00278159	0.00309472	0.00288294	0.0100318	0.047147	0.0227662	0.140161	0.00387452	0.037477	0.331032	0.00297061
Cs2g07390	2	0.00488677	0.38306	0.0052076	0.122873	0.00437695	0.00481499	0.00462444	0.0175472	0.0486473	0.031395	0.148796	0.00676943	0.0704308	0.142019	0.0045517
Cs2g10070	2	0.000990332	0.849621	0.0011222	0.0481248	0.000911366	0.00102308	0.000960132	0.0031307	0.0105149	0.0059918	0.0324984	0.00129252	0.0109097	0.0319402	0.000969464
Cs2g11110	2	0.00276485	0.595602	0.00325735	0.185059	0.00258221	0.0029546	0.00275403	0.00807106	0.023707	0.0143916	0.0623738	0.00355914	0.0252198	0.0649271	0.00277696
Cs2g11770	2	0.00491059	0.298303	0.00502211	0.0922772	0.00432649	0.00467076	0.00452413	0.0195224	0.0578234	0.0368824	0.195209	0.00695037	0.0928363	0.172297	0.00444499
Cs2g12930	2	0.00532884	0.376116	0.00651971	0.268129	0.00507908	0.00584741	0.00533937	0.0139706	0.0461029	0.0261585	0.0961607	0.00646885	0.0375487	0.0956749	0.00555542
Cs2g14890	2	0.00268016	0.479657	0.00310169	0.320893	0.00248925	0.00281886	0.00262975	0.00772057	0.0235151	0.0139286	0.0599067	0.00341734	0.0231479	0.0514292	0.00266503
Cs2g16440	2	0.000742442	0.885129	0.000841486	0.0351706	0.000684098	0.000766087	0.000716768	0.00233124	0.00844797	0.00461083	0.0260776	0.000959248	0.00801977	0.0247739	0.000728708
Cs2g16940	2	0.00609865	0.382943	0.00782581	0.193518	0.00591899	0.00695503	0.00627774	0.0156138	0.0515358	0.0294024	0.103931	0.00732611	0.0419109	0.134167	0.00657635
Cs2g17270	2	0.00361048	0.381602	0.00425661	0.37105	0.00338402	0.00385117	0.00356467	0.00992095	0.0308902	0.0180417	0.0714308	0.00450433	0.0279247	0.0623196	0.00364947
Cs2g17980	2	0.00155788	0.740711	0.001761	0.0460159	0.00143377	0.0016038	0.00150265	0.0051085	0.0194257	0.0104531	0.0643022	0.00203328	0.0190147	0.0835504	0.00152615
Cs2g18320	2	0.00285139	0.457059	0.00289158	0.0866924	0.0025124	0.00267896	0.00256829	0.0107607	0.0476198	0.0236771	0.217321	0.00385345	0.0457361	0.0911919	0.00258614
Cs2g18330	2	0.00218039	0.520219	0.00233863	0.049052	0.00196457	0.0021484	0.00203855	0.00798888	0.0339062	0.0174557	0.148724	0.0029271	0.0353968	0.171603	0.00205705
Cs2g21820	2	0.00216288	0.678938	0.00249653	0.067701	0.00200612	0.00226751	0.00211741	0.0068382	0.0238434	0.0134187	0.0714503	0.00280892	0.0241761	0.097627	0.00214786
Cs2g22040	2	0.00435476	0.450926	0.0053402	0.105825	0.00414415	0.0047918	0.0043947	0.0125674	0.0437297	0.0246043	0.104566	0.00545683	0.039295	0.185472	0.00453078
Cs2g22060	2	0.00118054	0.815216	0.00133364	0.0415994	0.00108547	0.00121571	0.00114088	0.00383431	0.0136932	0.00759952	0.044616	0.00154531	0.0140259	0.0507603	0.00115425
Cs2g22200	2	0.00297122	0.555289	0.00345452	0.0771428	0.00276481	0.00313304	0.00291992	0.00939259	0.0330722	0.0185997	0.095496	0.00385105	0.0332119	0.155734	0.00296779
Cs2g23070	2	0.00806948	0.288777	0.00921469	0.234257	0.00742303	0.00846665	0.00806831	0.0241416	0.0509339	0.0366561	0.115028	0.0109403	0.071326	0.118842	0.00785573
Cs2g23360	2	0.00398096	0.515782	0.00484193	0.125421	0.00376849	0.00436146	0.00402675	0.0115348	0.0359523	0.021365	0.0899578	0.00506432	0.0363119	0.133532	0.0040995
Cs2g24640	2	0.00254467	0.380625	0.00259512	0.0593303	0.00225011	0.00239871	0.00229079	0.00976371	0.0523477	0.0233453	0.293403	0.00341483	0.043661	0.119706	0.00232346
Cs2g25040	2	0.00403561	0.383231	0.0048924	0.357516	0.00380906	0.00442425	0.00410784	0.0110375	0.0288472	0.0184796	0.0680907	0.0051486	0.0315771	0.070676	0.00412677
Cs2g26590	2	0.0054819	0.416819	0.00679188	0.19505	0.00521858	0.00611579	0.00565035	0.0151928	0.0405983	0.0259837	0.0943	0.00699371	0.0447512	0.125357	0.00569545
Cs2g26610	2	0.00137971	0.772483	0.00152482	0.0445203	0.00125708	0.00139554	0.00131752	0.00467769	0.0169166	0.00937498	0.06013	0.00183067	0.0181993	0.0636659	0.00132713
Cs2g27140	2	0.00298677	0.41638	0.00329022	0.352713	0.00271993	0.00301602	0.00284756	0.00911413	0.0279385	0.0165378	0.074489	0.00388383	0.028342	0.0528745	0.00286645
Cs2g28670	2	0.0053032	0.298813	0.00539026	0.281207	0.00468015	0.00500249	0.004801	0.0176924	0.0563553	0.0330366	0.14303	0.00705474	0.055849	0.076972	0.0048134
Cs2g29630	2	0.00231968	0.420439	0.00236888	0.0525062	0.00204796	0.00219344	0.00210444	0.0091952	0.0418682	0.0208401	0.257894	0.00317858	0.0459612	0.134972	0.00211157
Cs2g29940	2	0.00226169	0.48373	0.00230884	0.0580096	0.00199658	0.00213785	0.00205038	0.00880915	0.0393741	0.0196669	0.226107	0.00308694	0.0418742	0.106528	0.00205842
Cs3g03790	2	0.00199912	0.704623	0.0022902	0.075569	0.00185321	0.00207753	0.00193149	0.00615299	0.0243706	0.012655	0.070061	0.00254059	0.0204764	0.0714155	0.00198431
Cs3g05160	2	0.00257647	0.643408	0.00296818	0.12601	0.00238417	0.00270313	0.00253561	0.00792831	0.0237781	0.0143766	0.0673081	0.00337099	0.0265573	0.0715494	0.00254543
Cs3g05520	2	0.00242292	0.348307	0.00264254	0.0450631	0.00220294	0.0024158	0.00227322	0.00864519	0.0429966	0.0201842	0.166404	0.00318431	0.0361698	0.314765	0.00232379
Cs3g06250	2	0.00191888	0.699127	0.00222601	0.137656	0.00178273	0.00202199	0.00188683	0.00570349	0.0179748	0.0105135	0.0492894	0.00246634	0.0181688	0.0473549	0.00191
Cs3g08650	2	0.00276544	0.504608	0.00306006	0.268213	0.00252368	0.00280091	0.00263858	0.00848065	0.0272673	0.0157548	0.0747439	0.00358403	0.0268415	0.054053	0.00266505
Cs3g08680	2	0.00339513	0.33835	0.00351445	0.0747183	0.00302704	0.00323605	0.00306846	0.0123358	0.070364	0.029966	0.265524	0.00445146	0.0484681	0.136436	0.00314521
Cs3g09120	2	0.00275624	0.463208	0.00283222	0.0682713	0.0024365	0.00262421	0.00252283	0.0107518	0.0409918	0.0225323	0.196451	0.00380614	0.0518742	0.126428	0.0025132
Cs3g09690	2	0.0026798	0.403172	0.00292706	0.0539772	0.00244059	0.00267241	0.00250693	0.00930881	0.0491731	0.0220317	0.178429	0.0034767	0.0365942	0.228032	0.00257834
Cs3g10110	2	0.00458756	0.44715	0.00513058	0.148705	0.00419033	0.00470636	0.0044676	0.0149669	0.0406757	0.0261436	0.114033	0.0061855	0.0529588	0.121675	0.00442384
Cs3g10410	2	0.00233879	0.612768	0.00250155	0.0847301	0.00210889	0.00229563	0.00216887	0.00793768	0.0344845	0.0170813	0.120986	0.00305513	0.0291507	0.0761834	0.00220946
Cs3g11020	2	0.00626733	0.293995	0.00659966	0.197858	0.00563741	0.00606632	0.00572437	0.0196325	0.0776063	0.0404238	0.167093	0.00797044	0.0576692	0.101571	0.00588611
Cs3g11030	2	0.00295975	0.5279	0.00305295	0.136504	0.00262204	0.00282704	0.00271108	0.0105864	0.0370103	0.0208128	0.133623	0.00400793	0.0410342	0.0716405	0.00270783
Cs3g11210	2	0.00781244	0.232204	0.00913768	0.107338	0.00737243	0.00821306	0.00749445	0.0221413	0.105743	0.0501331	0.165927	0.00936498	0.0602161	0.198901	0.00800147
Cs3g12380	2	0.0048241	0.330147	0.00485459	0.16428	0.00424452	0.00450207	0.00431381	0.0170859	0.0684447	0.0357184	0.198318	0.00641343	0.0597436	0.092749	0.00436067
Cs3g12650	2	0.00400419	0.369838	0.00421709	0.316659	0.00357277	0.00390409	0.00374631	0.0132362	0.0362194	0.0229105	0.101811	0.00542061	0.0443061	0.0664499	0.00370377
Cs3g13370	2	0.00666038	0.282072	0.00667329	0.215432	0.00581053	0.00624646	0.0061063	0.0243856	0.0558263	0.03917	0.14913	0.00948818	0.0879914	0.0990928	0.00591516
Cs3g13390	2	0.00334946	0.275388	0.00342656	0.0572254	0.00295678	0.00317734	0.0030599	0.013694	0.0534284	0.0296987	0.241066	0.00467126	0.0730729	0.23274	0.00304599
Cs3g14860	2	0.0031163	0.548462	0.00374357	0.217207	0.00293392	0.003383	0.00313571	0.00880041	0.0257607	0.0156303	0.0646053	0.00396357	0.0264842	0.0695987	0.00317579
Cs3g15800	2	0.00147196	0.773576	0.00165954	0.0769477	0.00135447	0.00151137	0.00141354	0.00457372	0.0168833	0.00909376	0.0501182	0.00189068	0.0152733	0.0427915	0.00144122
Cs3g16870	2	0.00526313	0.384798	0.00601773	0.120694	0.00485392	0.00549638	0.00518631	0.0170084	0.0474801	0.0303523	0.125853	0.00703757	0.0598948	0.174901	0.00516372
Cs3g18030	2	0.00404474	0.489957	0.00455024	0.168224	0.00370345	0.00416896	0.00394886	0.0128906	0.0352075	0.0224345	0.0985161	0.00541269	0.0442409	0.0987836	0.00391763
Cs3g18330	2	0.00633113	0.373171	0.00823122	0.206922	0.00617253	0.00730169	0.00657595	0.0159333	0.0506412	0.0294515	0.101093	0.00758696	0.0421454	0.13156	0.00688319
Cs3g18490	2	0.00649405	0.329181	0.00854425	0.308233	0.00632896	0.00761227	0.00692237	0.016059	0.0403945	0.0263634	0.0836979	0.0080002	0.0417976	0.103332	0.00703988
Cs3g18600	2	0.00106905	0.834596	0.0012041	0.059114	0.00098132	0.00109914	0.00103328	0.0033808	0.011171	0.00641151	0.0344157	0.00139797	0.0117019	0.0313827	0.00104165
Cs3g20190	2	0.00408818	0.449436	0.00485216	0.263346	0.00382518	0.00440481	0.00411481	0.0117214	0.0310294	0.0198493	0.077191	0.00529702	0.0354373	0.0812919	0.00411574
Cs3g20730	2	0.00222985	0.520577	0.00235455	0.0558237	0.00200064	0.00216373	0.00204911	0.00805621	0.0410749	0.018737	0.18698	0.00294295	0.0333126	0.119608	0.00208897
Cs3g22330	2	0.00163601	0.644225	0.00174356	0.0423208	0.00147166	0.00160149	0.00151728	0.00591357	0.027536	0.0132964	0.128716	0.00217357	0.0251484	0.101161	0.00153952
Cs3g23440	2	0.00388836	0.42134	0.00405402	0.213313	0.00346653	0.00374369	0.00356907	0.0130202	0.0459182	0.02547	0.134615	0.00513991	0.0440903	0.0747763	0.00359608
Cs3g23910	2	0.0051027	0.370994	0.00646157	0.317837	0.00490036	0.00579506	0.00531794	0.0132592	0.0345875	0.0221762	0.0765255	0.00638091	0.0362702	0.0890061	0.00538589
Cs3g23950	2	0.00895414	0.290548	0.0126462	0.250062	0.00899201	0.0110729	0.00980917	0.0202618	0.0540329	0.0343163	0.0980792	0.0105001	0.0485553	0.131897	0.0102736
Cs3g25300	2	0.0085103	0.231535	0.00838612	0.168192	0.00736829	0.00788723	0.00777743	0.0325632	0.0652161	0.0492545	0.158008	0.0124606	0.118004	0.117386	0.00744989
Cs3g27050	2	0.000579325	0.902518	0.000636546	0.0212399	0.000526832	0.000582792	0.000550131	0.00195728	0.0073502	0.00397279	0.0268471	0.000765505	0.007522	0.0243966	0.000555469
Cs3g27280	2	0.00260264	0.565255	0.00279755	0.0825501	0.00235325	0.00256332	0.00241548	0.00880201	0.0405332	0.0194244	0.139501	0.00337956	0.0321833	0.0931675	0.00247113
Cs4g01800	2	0.000578078	0.907388	0.000642445	0.0236064	0.000528001	0.000587291	0.000553219	0.00190475	0.00683578	0.00377584	0.0233225	0.000760489	0.00704834	0.0219101	0.000558513
Cs4g05760	2	0.00855412	0.259205	0.00940013	0.145654	0.00775401	0.0086856	0.00834973	0.0285257	0.0615787	0.044843	0.141069	0.0119125	0.094725	0.161628	0.00811469
Cs4g06710	2	0.00202388	0.714673	0.00238393	0.101297	0.001892	0.00215867	0.00200605	0.0060028	0.01944	0.0112479	0.0530837	0.00259032	0.0193355	0.0598276	0.0020378
Cs4g08360	2	0.00551032	0.40862	0.00684556	0.14236	0.0052575	0.00615021	0.00566193	0.0155648	0.0450306	0.0278905	0.10436	0.0069963	0.04718	0.166819	0.00575265
Cs4g09240	2	0.00311112	0.291352	0.00328411	0.0563197	0.00279796	0.00301236	0.00284129	0.0112761	0.0705692	0.0285283	0.265298	0.00405364	0.0453719	0.209257	0.00292723
Cs4g09410	2	0.00511507	0.282615	0.00572199	0.0868317	0.00472384	0.0051901	0.00480838	0.0161743	0.0879291	0.0384701	0.187945	0.00637423	0.0519353	0.211122	0.00504341
Cs4g10860	2	0.00215638	0.3813	0.00223657	0.0443666	0.00191903	0.00206255	0.00196529	0.00832515	0.0439525	0.0199574	0.272109	0.00290252	0.039573	0.175183	0.00199133
Cs4g11970	2	0.00478341	0.332065	0.00472577	0.192025	0.00416415	0.0044077	0.00426846	0.0177067	0.0583097	0.0340258	0.182119	0.00656691	0.0660528	0.0845378	0.00424196
Cs4g14100	2	0.000898857	0.859952	0.00101766	0.0502332	0.000827372	0.000927403	0.000869221	0.00280721	0.00962958	0.00540715	0.0292171	0.00116561	0.00954896	0.0266187	0.000880345
Cs4g14560	2	0.00774073	0.216921	0.00759528	0.161092	0.00676996	0.00705944	0.00676289	0.0263364	0.106755	0.0558116	0.200344	0.0100634	0.0766721	0.103161	0.00691577
Cs4g16780	2	0.00233507	0.605295	0.00254297	0.184178	0.00211461	0.0023358	0.00221424	0.00751387	0.0238058	0.0139344	0.0718805	0.00308459	0.0255641	0.050981	0.00221985
Cs4g17300	2	0.00196404	0.714088	0.0022641	0.0930067	0.00182428	0.00205313	0.00190818	0.00591711	0.0218989	0.0117687	0.0608249	0.00249262	0.0191133	0.05892	0.00195583
Cs4g17860	2	0.00375293	0.402036	0.00459183	0.353159	0.00355792	0.00414039	0.00382557	0.0101246	0.0276598	0.0173101	0.0647388	0.00473361	0.0286896	0.0678092	0.00387047
Cs4g18910	2	0.0048544	0.384744	0.00596702	0.307881	0.00460517	0.00538566	0.00498992	0.0131574	0.0336261	0.0218235	0.0777425	0.0061893	0.0373876	0.0866376	0.005009
Cs5g03000	2	0.00494537	0.352554	0.00532062	0.132357	0.00448664	0.00486716	0.0045647	0.0158794	0.0743086	0.0351939	0.18163	0.00627425	0.0508259	0.122071	0.00472126
Cs5g03200	2	0.00225313	0.665566	0.00256318	0.136423	0.00207459	0.0023393	0.00220029	0.00697822	0.020946	0.0126297	0.0602877	0.00295541	0.0233685	0.0572097	0.0022061
Cs5g03480	2	0.00142794	0.77233	0.00157355	0.0771418	0.00130146	0.00143914	0.00135437	0.00458678	0.0169393	0.00913842	0.0535387	0.00185633	0.0158607	0.0401367	0.00137432
Cs5g03530	2	0.00409769	0.347798	0.00477765	0.0761395	0.00383629	0.00431066	0.00397403	0.0126837	0.0586066	0.0283093	0.142232	0.00513311	0.0420686	0.261891	0.00414167
Cs5g03620	2	0.00128488	0.769638	0.00139211	0.0392935	0.00116159	0.00127774	0.00121097	0.00451333	0.0172913	0.00931371	0.0686422	0.00171671	0.0185072	0.0635372	0.00121915
Cs5g04510	2	0.00241869	0.619964	0.00257918	0.0825565	0.00216951	0.00237806	0.00227073	0.00861777	0.0286694	0.0166873	0.106051	0.00328752	0.0353473	0.0847411	0.00226164
Cs5g05600	2	0.00793763	0.242826	0.00778822	0.189949	0.00686133	0.00732397	0.00721503	0.0301238	0.0627543	0.0463181	0.156822	0.0115445	0.108497	0.107106	0.00693217
Cs5g06695	2	0.00568285	0.346315	0.00593741	0.173937	0.00504516	0.00551588	0.00533489	0.020261	0.0504117	0.0340546	0.143877	0.00795737	0.0763202	0.114142	0.00520721
Cs5g06720	2	0.0038382	0.3949	0.0047111	0.357122	0.00364322	0.00424578	0.00392022	0.0103058	0.0280273	0.0175775	0.0651708	0.00483523	0.029058	0.0686781	0.00396708
Cs5g08630	2	0.00139113	0.778551	0.00155356	0.0838917	0.00127441	0.00141819	0.00133135	0.00436709	0.0154924	0.00852758	0.0468364	0.00180081	0.0147116	0.0375022	0.00135097
Cs5g09080	2	0.00552725	0.398896	0.00691621	0.131963	0.00529263	0.00619899	0.00568503	0.015517	0.0467765	0.0283997	0.106527	0.00696229	0.0467907	0.182737	0.00581041
Cs5g09580	2	0.0135295	0.20049	0.0193763	0.133702	0.0138176	0.0167867	0.0145716	0.0295544	0.0916699	0.0552674	0.125675	0.015074	0.0645772	0.189888	0.0160203
Cs5g09820	2	0.00278456	0.382742	0.00283308	0.0681022	0.0024602	0.00261962	0.00250237	0.0105874	0.0555314	0.0250302	0.280007	0.0037296	0.0458141	0.112718	0.00253859
Cs5g10960	2	0.00279775	0.550072	0.00324767	0.0697116	0.00260773	0.00293845	0.00272393	0.00875641	0.0361204	0.0185317	0.10282	0.00356062	0.0302605	0.163047	0.00280497
Cs5g12040	2	0.00587962	0.321601	0.00698762	0.305344	0.00554717	0.00629895	0.00578564	0.0155243	0.0511065	0.029018	0.102946	0.007151	0.0408233	0.0899731	0.00601327
Cs5g12430	2	0.00368031	0.501074	0.00445655	0.222916	0.00348582	0.00400939	0.00368384	0.010082	0.0329923	0.0188324	0.0772294	0.00455986	0.0290161	0.0801881	0.00379431
Cs5g13030	2	0.00297544	0.466854	0.00323298	0.291551	0.0026908	0.00297393	0.00282577	0.00945234	0.0277967	0.0168836	0.0790922	0.00394465	0.0310899	0.0558163	0.00282008
Cs5g16450	2	0.00170848	0.675845	0.00190132	0.0445118	0.00156446	0.00173372	0.00162571	0.00575319	0.0249035	0.0124834	0.0892335	0.00222611	0.0221279	0.112723	0.00165932
Cs5g17820	2	0.0055986	0.406327	0.00718001	0.207478	0.00542595	0.00638861	0.00578041	0.0143868	0.0457732	0.0265916	0.0954552	0.00677203	0.0390018	0.12182	0.00602039
Cs5g18640	2	0.0051656	0.252806	0.00486033	0.125664	0.00439904	0.00457114	0.00448837	0.0220407	0.0707972	0.0430754	0.249858	0.0073977	0.10223	0.098236	0.00441033
Cs5g19100	2	0.00848513	0.234945	0.00933132	0.147885	0.00781082	0.0084877	0.0078663	0.0244877	0.107419	0.0531039	0.171865	0.0103118	0.064339	0.135362	0.00830091
Cs5g22220	2	0.00350465	0.517001	0.00403018	0.208915	0.00323838	0.00367711	0.00345979	0.0106135	0.0291638	0.018382	0.0783358	0.00460836	0.0342298	0.0773892	0.0034508
Cs5g23380	2	0.00325179	0.495292	0.00382769	0.0760845	0.00304642	0.00345693	0.00319827	0.0100448	0.0391715	0.0207951	0.106303	0.00413648	0.0342442	0.193858	0.00328962
Cs5g23686	2	0.00490245	0.399771	0.00611016	0.286202	0.00467788	0.00549671	0.00506771	0.0131074	0.0343842	0.0220307	0.0785319	0.00619376	0.0369542	0.0914551	0.0051143
Cs5g25630	2	0.00418513	0.402901	0.00454117	0.250944	0.00379834	0.00416214	0.00392056	0.0129129	0.0457549	0.0251344	0.116424	0.00536988	0.0397054	0.0762524	0.00399442
Cs5g26480	2	0.00517036	0.303634	0.00501287	0.173803	0.00445919	0.00469567	0.0045826	0.0202064	0.0609515	0.0375927	0.196019	0.00727343	0.0813786	0.0907101	0.00451018
Cs5g26860	2	0.00324192	0.393354	0.00363013	0.365297	0.00297497	0.00331548	0.00311125	0.00956589	0.0301184	0.0175408	0.0758788	0.00414992	0.0285882	0.0560792	0.00315436
Cs5g27470	2	0.00336819	0.558543	0.00406954	0.102689	0.0031863	0.00366079	0.00336779	0.00980094	0.0348115	0.0192664	0.0879749	0.00423066	0.0309742	0.130589	0.00346717
Cs5g28250	2	0.00297032	0.600701	0.0035022	0.115674	0.0027862	0.00316089	0.00291691	0.00867942	0.0326299	0.0173914	0.0835163	0.00371761	0.0270507	0.0922913	0.00301123
Cs5g28340	2	0.00242909	0.586711	0.00250739	0.0934508	0.00215242	0.00232077	0.00222481	0.00890004	0.0328974	0.0180368	0.134149	0.00329992	0.03681	0.0718868	0.00222396
Cs5g29650	2	0.00285849	0.432597	0.00314964	0.34524	0.0026018	0.00288861	0.00273076	0.00877942	0.026321	0.0157726	0.071413	0.00373638	0.0276612	0.0515086	0.00274067
Cs5g31780	2	0.00645604	0.318129	0.00756305	0.11919	0.0060147	0.0068822	0.00646156	0.0202079	0.0542089	0.0354837	0.129505	0.00856327	0.0673169	0.207571	0.0064468
Cs5g32270	2	0.002537	0.492819	0.00258712	0.0689445	0.00223646	0.00239873	0.00230683	0.0098856	0.0393219	0.0210112	0.199423	0.00349206	0.0469038	0.10383	0.00230244
Cs5g32400	2	0.00257497	0.337835	0.00260077	0.0578478	0.00226762	0.00240778	0.0023049	0.0100756	0.0549399	0.0243357	0.331661	0.00347357	0.0463855	0.118955	0.00233433
Cs5g33420	2	0.00135293	0.757801	0.00149001	0.0392278	0.00123175	0.00136332	0.00128609	0.00464395	0.0180446	0.00963432	0.0674349	0.00179103	0.0184733	0.074925	0.0013
Cs6g01350	2	0.00351968	0.518322	0.00412006	0.100722	0.00329608	0.0037186	0.00342982	0.0105116	0.0435324	0.0220873	0.110572	0.00439832	0.0334899	0.134722	0.0035587
Cs6g03010	2	0.00204672	0.530631	0.00219855	0.0469836	0.00184872	0.00201514	0.00190253	0.00733197	0.0365024	0.0169595	0.16184	0.00269727	0.0306586	0.154443	0.00194041
Cs6g03490	2	0.0062516	0.380429	0.00812568	0.18192	0.006093	0.0072083	0.00649525	0.0159555	0.0513524	0.0297539	0.103691	0.00752213	0.0429864	0.145422	0.00679372
Cs6g05140	2	0.00611369	0.23119	0.00634543	0.102635	0.00548224	0.00582834	0.00548829	0.0205484	0.117208	0.0499713	0.227302	0.0077509	0.0648747	0.143546	0.00571574
Cs6g05250	2	0.00450225	0.325206	0.00445719	0.140882	0.00393103	0.00414562	0.00399219	0.0167683	0.0684769	0.0355936	0.224905	0.00607855	0.0635517	0.093493	0.00401632
Cs6g07050	2	0.00242872	0.536991	0.00264377	0.0605047	0.0022079	0.00241602	0.00226896	0.00830216	0.041285	0.0190222	0.150242	0.00314818	0.0316246	0.134586	0.00232901
Cs6g07140	2	0.00504729	0.416351	0.0062904	0.123034	0.00484174	0.00561894	0.00511302	0.0139648	0.0504148	0.0276731	0.110718	0.00619384	0.0411415	0.178267	0.00532989
Cs6g07800	2	0.00292027	0.463371	0.00318353	0.301405	0.00264494	0.00292633	0.00277715	0.00920603	0.0272376	0.0164778	0.0767845	0.00385854	0.0299937	0.0544384	0.00277536
Cs6g09390	2	0.0131916	0.164332	0.0140106	0.129325	0.0120732	0.0127991	0.0118732	0.0356713	0.140121	0.0754647	0.15921	0.0155492	0.0773382	0.126313	0.0127282
Cs6g10320	2	0.00289107	0.610963	0.00342003	0.122163	0.0027145	0.00308608	0.00284754	0.00838777	0.0306828	0.0165846	0.0782351	0.003619	0.0259493	0.0855205	0.00293574
Cs6g11040	2	0.00219494	0.662981	0.00242611	0.13436	0.00199767	0.00222501	0.0021072	0.00708059	0.0215462	0.0129284	0.0658725	0.00291549	0.0247329	0.0545263	0.00210504
Cs6g11240	2	0.000774203	0.860168	0.000836089	0.0266274	0.000699673	0.000766976	0.000725479	0.00268149	0.0110021	0.00566477	0.0439271	0.001024	0.010598	0.0337704	0.000734339
Cs6g11440	2	0.00353398	0.483894	0.00386542	0.226451	0.00320004	0.00355733	0.00338812	0.0114172	0.031381	0.0198332	0.0902522	0.00475006	0.0389638	0.072157	0.00335594
Cs6g11690	2	0.00436895	0.453457	0.00530604	0.107496	0.00413645	0.00477724	0.00440723	0.0128703	0.0419061	0.0244939	0.103744	0.00555788	0.0413206	0.181656	0.00450123
Cs6g11700	2	0.0048962	0.32065	0.00487428	0.169352	0.00428586	0.0045308	0.00435792	0.0176729	0.0679222	0.0363643	0.200638	0.00657177	0.0629414	0.0905569	0.00438568
Cs6g11940	2	0.00103941	0.839428	0.00118823	0.0385512	0.000961096	0.00107992	0.0010083	0.00328222	0.0121742	0.00658879	0.0378226	0.00134219	0.0115126	0.0429945	0.0010268
Cs6g12020	2	0.00597176	0.228379	0.00565151	0.110695	0.0050889	0.00532469	0.00525571	0.0263988	0.0695199	0.0474629	0.221681	0.00878416	0.134054	0.120633	0.00509954
Cs6g12330	2	0.00501882	0.316167	0.00498727	0.181174	0.00438874	0.00463893	0.00446692	0.0180731	0.0668812	0.0365479	0.193961	0.00675184	0.0637498	0.088706	0.00448684
Cs6g13250	2	0.00188778	0.706334	0.00218088	0.131314	0.00175043	0.00198303	0.0018537	0.00566433	0.0176772	0.0104038	0.0491674	0.00243759	0.0182663	0.0472076	0.00187237
Cs6g13430	2	0.00214501	0.628461	0.00240449	0.0558465	0.00196695	0.00219387	0.00206193	0.00721286	0.0271952	0.0147951	0.0923109	0.00282491	0.0279019	0.130592	0.00208739
Cs6g13900	2	0.00249956	0.609573	0.00265304	0.134111	0.00223836	0.00244825	0.00233844	0.00858627	0.0274504	0.0161335	0.0925724	0.00337168	0.0321201	0.0615743	0.00232984
Cs6g14570	2	0.00221834	0.535498	0.00234301	0.0572617	0.00199044	0.00215316	0.00203911	0.00798255	0.040161	0.0184465	0.179389	0.00292638	0.0327237	0.112789	0.00207836
Cs6g15160	2	0.00246514	0.56219	0.00269273	0.0663325	0.00224424	0.00245947	0.0023076	0.00829354	0.0400114	0.0187103	0.138241	0.00318411	0.0306987	0.117799	0.00236983
Cs6g16070	2	0.00145113	0.769908	0.00158211	0.0785687	0.00131425	0.00145263	0.00137721	0.00481677	0.0159299	0.00917048	0.0529295	0.00192937	0.017569	0.0406209	0.00138032
Cs6g16690	2	0.0191421	0.180523	0.0333246	0.17373	0.0208751	0.02787	0.023147	0.0336161	0.0770295	0.0531975	0.105603	0.0202522	0.0637859	0.142231	0.025673
Cs6g17140	2	0.00452701	0.333138	0.00467585	0.316027	0.00400744	0.00434294	0.00418654	0.01529	0.041243	0.0263308	0.114421	0.00617679	0.051333	0.0701713	0.00412887
Cs6g17210	2	0.00369312	0.46631	0.00440018	0.2729	0.00346216	0.00398918	0.0037177	0.0104938	0.0284782	0.0179625	0.070856	0.00475446	0.0314904	0.0737602	0.00373185
Cs6g20430	2	0.00373373	0.399395	0.00395476	0.300748	0.00333967	0.00365653	0.00350191	0.0122993	0.034458	0.021533	0.0984656	0.00503599	0.0414251	0.0649832	0.00346936
Cs6g21460	2	0.00251059	0.620272	0.00289562	0.0708151	0.00232821	0.00263011	0.00245641	0.00800323	0.0282058	0.0158308	0.0844938	0.00326523	0.0286402	0.12516	0.00249237
Cs7g01070	2	0.00262988	0.544944	0.00290218	0.23085	0.00239741	0.00265704	0.00250399	0.0081457	0.0267212	0.0152912	0.074968	0.00341345	0.0261881	0.0538581	0.00252998
Cs7g01980	2	0.00566482	0.313093	0.00578596	0.128379	0.00498373	0.00539083	0.00523711	0.0217265	0.0567169	0.0380184	0.172835	0.00804676	0.0925657	0.136445	0.00511089
Cs7g02660	2	0.00221675	0.544893	0.00235943	0.0568141	0.00199565	0.0021652	0.0020462	0.00787637	0.0395835	0.0181735	0.168468	0.00291163	0.0317314	0.116675	0.00208919
Cs7g02670	2	0.00300106	0.339946	0.00310765	0.0572427	0.00266294	0.0028748	0.00275802	0.0118881	0.0476211	0.0258045	0.223227	0.00414224	0.0601317	0.212838	0.00275464
Cs7g02940	2	0.00373698	0.473896	0.00431422	0.249309	0.00345804	0.00393531	0.00370147	0.0111504	0.0298369	0.0190201	0.0780217	0.0049052	0.0351093	0.0759173	0.0036881
Cs7g03340	2	0.00563041	0.240523	0.00525544	0.139131	0.00478084	0.00494796	0.00486297	0.0237569	0.0751532	0.04597	0.239907	0.00804063	0.102655	0.0946026	0.00478214
Cs7g03760	2	0.00262929	0.497872	0.00297333	0.300184	0.00241629	0.00271687	0.0025573	0.00790759	0.0229453	0.0139825	0.0619521	0.00342672	0.0248616	0.0510115	0.00256443
Cs7g03810	2	0.00212515	0.525872	0.00221828	0.0510854	0.00189288	0.00204737	0.00195567	0.00809721	0.0347184	0.017793	0.179388	0.00288849	0.0380212	0.129932	0.00196458
Cs7g05030	2	0.00330289	0.370798	0.00378014	0.0625439	0.00305838	0.00343352	0.00320542	0.0109194	0.0429548	0.023028	0.125604	0.00429774	0.040872	0.298931	0.0032708
Cs7g05600	2	0.00997825	0.203753	0.0103962	0.167179	0.00899233	0.00955286	0.00897262	0.0292232	0.11382	0.060489	0.16972	0.0122733	0.0722275	0.114038	0.00938538
Cs7g06120	2	0.00584142	0.387344	0.00684868	0.177871	0.00543652	0.0062386	0.00586543	0.0175943	0.0445744	0.0295157	0.109755	0.0077306	0.0559176	0.133646	0.00582098
Cs7g07120	2	0.00164596	0.721415	0.00186657	0.047447	0.00151851	0.00169691	0.00158434	0.0053318	0.021803	0.0112338	0.0706346	0.00212518	0.0193861	0.0906911	0.00161994
Cs7g07420	2	0.00626732	0.23886	0.00606081	0.151835	0.00543147	0.00565259	0.00545429	0.0230163	0.0940942	0.0491178	0.224907	0.00838381	0.077068	0.0983361	0.00551515
Cs7g08100	2	0.00226195	0.558633	0.00253288	0.0530269	0.00207796	0.00230573	0.00215611	0.0075612	0.0340517	0.0167069	0.115688	0.00292886	0.0286586	0.169201	0.00220978
Cs7g08220	2	0.00281953	0.399455	0.00295095	0.0640639	0.00252325	0.00271349	0.00256991	0.0102427	0.0567872	0.0246275	0.242969	0.00370611	0.0416325	0.140309	0.00262959
Cs7g08310	2	0.00335893	0.556027	0.00385429	0.159506	0.00310152	0.00351624	0.00330838	0.0103687	0.0294403	0.0183228	0.0815165	0.00442715	0.0345703	0.0853782	0.00330407
Cs7g09040	2	0.00253125	0.349858	0.00268213	0.0474945	0.0022701	0.00246856	0.00234895	0.00962656	0.0427197	0.0216964	0.195793	0.00342474	0.0454974	0.26922	0.00236835
Cs7g09200	2	0.00242147	0.368406	0.00264677	0.0459744	0.00220322	0.00241914	0.0022759	0.00860366	0.0419734	0.0199141	0.161348	0.00318222	0.0358254	0.300481	0.00232534
Cs7g10000	2	0.00248671	0.341886	0.00261378	0.0484466	0.0022289	0.00240184	0.00227404	0.0092448	0.0539063	0.0228649	0.264054	0.00328473	0.0401159	0.201866	0.00232593
Cs7g10620	2	0.00712729	0.208441	0.00793753	0.0905499	0.00659731	0.00719285	0.00663805	0.0218035	0.122375	0.0530085	0.188184	0.00870321	0.0627749	0.201617	0.00705023
Cs7g11040	2	0.00544253	0.346313	0.00620871	0.267757	0.00505131	0.00563535	0.005227	0.0152968	0.0536962	0.0295357	0.114977	0.00673797	0.0424141	0.0903021	0.00540537
Cs7g11680	2	0.00165379	0.705221	0.0017602	0.0580161	0.00148697	0.00161749	0.00153236	0.00576126	0.0248367	0.0124055	0.0981078	0.00218243	0.0223854	0.0614783	0.00155456
Cs7g11990	2	0.0026535	0.468205	0.00297695	0.326738	0.0024333	0.002721	0.00255961	0.00796921	0.0242005	0.014386	0.0646534	0.00343643	0.0247417	0.0497466	0.00257863
Cs7g13150	2	0.00717854	0.333804	0.00950049	0.151507	0.00704684	0.00839862	0.0075359	0.0182541	0.0582987	0.0341583	0.112679	0.00861599	0.0489497	0.186168	0.0079051
Cs7g13500	2	0.00333503	0.482271	0.00354527	0.206317	0.00299648	0.00326356	0.00309782	0.0109042	0.0382863	0.0212287	0.112682	0.00437759	0.0365741	0.0679938	0.00312738
Cs7g14270	2	0.00828233	0.292133	0.0111728	0.143819	0.00819986	0.00983388	0.00876638	0.0205468	0.0654175	0.0385264	0.117983	0.00982241	0.0532655	0.202967	0.00926499
Cs7g14710	2	0.00906056	0.28412	0.0122661	0.226872	0.00899771	0.0107839	0.00957092	0.0209186	0.0638112	0.0378886	0.10999	0.010488	0.0499122	0.135134	0.0101859
Cs7g14820	2	0.00225034	0.616085	0.00250696	0.19223	0.00205571	0.00229536	0.00216702	0.00702252	0.0213292	0.0127412	0.0617	0.00295572	0.0232488	0.0492402	0.00217233
Cs7g15470	2	0.00236833	0.567619	0.00246169	0.0786572	0.00210888	0.00227096	0.00216325	0.0085424	0.0376132	0.018628	0.157563	0.00315602	0.0343113	0.0803483	0.00218829
Cs7g15480	2	0.00367735	0.463413	0.00395789	0.125041	0.00332981	0.00362492	0.00341039	0.0120238	0.0530689	0.0259639	0.153727	0.00472765	0.040685	0.0998498	0.00349927
Cs7g16060	2	0.0194488	0.174814	0.0330118	0.156746	0.0211101	0.0276863	0.023027	0.0346293	0.0832384	0.0565202	0.109383	0.0204484	0.065401	0.148693	0.0258426
Cs7g16450	2	0.00412387	0.502298	0.00501181	0.180753	0.00389796	0.0045233	0.0041897	0.011711	0.0332559	0.0206103	0.0820215	0.00527162	0.0356747	0.102425	0.00423204
Cs7g16660	2	0.00289325	0.568057	0.0033747	0.0764853	0.00269619	0.00305818	0.00284634	0.00908101	0.0322835	0.0180379	0.0925413	0.00373719	0.031807	0.150203	0.00289775
Cs7g16790	2	0.00239434	0.556412	0.00273904	0.255705	0.00221202	0.00249546	0.00233785	0.00709835	0.0215114	0.0128067	0.0576466	0.00308828	0.0221075	0.0490864	0.00235831
Cs7g17710	2	0.00187779	0.592645	0.00200067	0.0457313	0.00168728	0.00183974	0.00174774	0.00690121	0.0296526	0.0151089	0.137557	0.00252237	0.0306102	0.128355	0.0017631
Cs7g18080	2	0.0063941	0.232596	0.00661536	0.0905556	0.00566194	0.00615053	0.0059603	0.0251177	0.0659249	0.0451536	0.178339	0.00909849	0.110887	0.205714	0.00583203
Cs7g18970	2	0.00265964	0.393697	0.00275477	0.0551278	0.00236065	0.0025471	0.00244084	0.0104438	0.0435241	0.0229233	0.221406	0.00365341	0.0520468	0.181972	0.00244303
Cs7g19940	2	0.00221811	0.375374	0.00233243	0.0434788	0.0019845	0.00214716	0.00204194	0.00846382	0.041964	0.0198608	0.225148	0.00298445	0.0399952	0.229939	0.00206734
Cs7g22650	2	0.00277521	0.51123	0.0030427	0.0649964	0.00252049	0.00278915	0.00264088	0.00977519	0.035597	0.0199139	0.127078	0.00372184	0.0404586	0.170807	0.00265392
Cs7g22940	2	0.00328909	0.538444	0.00384469	0.093868	0.0030775	0.00347158	0.00320483	0.00989607	0.0409355	0.0208016	0.106505	0.00412305	0.031956	0.133263	0.00332048
Cs7g27280	2	0.00305941	0.35943	0.00302329	0.0790507	0.0026637	0.00281518	0.0027218	0.012399	0.0529003	0.0272725	0.286053	0.00423687	0.0601628	0.101493	0.00271726
Cs7g28110	2	0.00230575	0.470244	0.00248286	0.0489475	0.00208148	0.00227886	0.00215941	0.00842694	0.0364388	0.0185922	0.155914	0.00308747	0.0371995	0.207659	0.00218274
Cs7g28660	2	0.00218212	0.64323	0.00230065	0.0787803	0.00194881	0.00212419	0.00203141	0.00786896	0.0271418	0.0154811	0.105744	0.002968	0.0326622	0.0735113	0.00202517
Cs7g29250	2	0.00328089	0.454885	0.00348164	0.262637	0.00294003	0.00321309	0.0030659	0.0107864	0.0330768	0.0197171	0.0974228	0.00437752	0.036513	0.0615431	0.00306027
Cs7g30380	2	0.00457699	0.35246	0.00459843	0.20467	0.00401569	0.00427473	0.0041168	0.0162976	0.0556296	0.0316626	0.167756	0.00618744	0.0580029	0.0816373	0.00411493
Cs7g30410	2	0.00355629	0.331028	0.00360789	0.0848531	0.00314218	0.00333527	0.00318135	0.0132197	0.0707543	0.0313907	0.275374	0.00471594	0.0527408	0.115858	0.00324186
Cs7g30740	2	0.00370958	0.511418	0.00442967	0.0997677	0.0034877	0.00400088	0.00370777	0.0111877	0.036834	0.0213927	0.096736	0.00475816	0.0370806	0.157715	0.00377394
Cs7g30970	2	0.00740035	0.21476	0.00691232	0.187663	0.00630688	0.00649856	0.00635287	0.0279856	0.0880542	0.0532235	0.19856	0.0101971	0.0905221	0.0892435	0.00631963
Cs7g32510	2	0.00324203	0.502487	0.00359227	0.219201	0.00296496	0.00328176	0.00307942	0.00989831	0.0348539	0.0191892	0.0930391	0.00415191	0.0310014	0.0668806	0.00313759
Cs8g01170	2	0.00204881	0.666678	0.0021733	0.107031	0.00183652	0.00200266	0.0019067	0.00701234	0.0247988	0.0137842	0.0864678	0.00273329	0.0260679	0.0535451	0.00191395
Cs8g01410	2	0.00351149	0.55265	0.00417628	0.113979	0.00329334	0.00377871	0.00351201	0.0105387	0.0327897	0.0195433	0.0870118	0.00452799	0.0346211	0.122511	0.00355532
Cs8g01850	2	0.00227692	0.633856	0.00265228	0.182267	0.0021182	0.00240879	0.00224768	0.00669239	0.0203653	0.0121188	0.054541	0.00292642	0.0209697	0.0522879	0.00227127
Cs8g02740	2	0.00197868	0.596722	0.0021882	0.0473904	0.00180786	0.00199681	0.00187417	0.00676591	0.0305648	0.0149929	0.113113	0.00258297	0.0265923	0.149516	0.00191428
Cs8g03950	2	0.00303475	0.48054	0.00356284	0.295282	0.00283726	0.00322671	0.00299338	0.00855402	0.0269459	0.0156713	0.0661509	0.00382096	0.0250822	0.0592434	0.0030545
Cs8g04525	2	0.000754842	0.882752	0.000857282	0.0310594	0.000696194	0.000779977	0.000729168	0.00238625	0.00887172	0.00478535	0.0278106	0.000975119	0.00833303	0.0284672	0.000742269
Cs8g04530	2	0.00527685	0.25475	0.00505945	0.1076	0.00452337	0.00475321	0.00466955	0.0228517	0.0656399	0.0427136	0.231899	0.00766611	0.117134	0.120909	0.00455443
Cs8g05320	2	0.00321949	0.348293	0.00340176	0.0662994	0.00289562	0.00312073	0.00294383	0.0114696	0.0668181	0.0280893	0.244526	0.00418782	0.0447287	0.166977	0.00302931
Cs8g05410	2	0.00152329	0.748239	0.00162132	0.0701017	0.001367	0.0014932	0.00142112	0.0052756	0.0189681	0.0104797	0.0700375	0.00203767	0.0203183	0.0456907	0.00142609
Cs8g07410	2	0.0028756	0.373962	0.00304393	0.060064	0.00258668	0.00279265	0.00263602	0.0103299	0.0591546	0.0251753	0.238335	0.00375694	0.0415252	0.171055	0.00270656
Cs8g07470	2	0.00339678	0.457667	0.00358976	0.23713	0.00304216	0.00331092	0.00315344	0.0111848	0.0369409	0.0211768	0.108815	0.00449716	0.0376852	0.0652435	0.00316627
Cs8g08430	2	0.00324586	0.342685	0.00355178	0.0592729	0.002948	0.00325529	0.00308144	0.0116841	0.0445773	0.0246021	0.152848	0.00435898	0.0498734	0.290912	0.003104
Cs8g08680	2	0.00302953	0.426286	0.00335975	0.339423	0.00276767	0.00307468	0.002895	0.00914202	0.0286614	0.0167551	0.0753065	0.0039132	0.0281167	0.0543449	0.00292441
Cs8g09720	2	0.00250464	0.542423	0.00285301	0.0583845	0.00231544	0.00259141	0.00241716	0.00819183	0.0340549	0.0175082	0.107161	0.00323725	0.0302799	0.183604	0.00247409
Cs8g12020	2	0.00372076	0.498981	0.0044186	0.095461	0.0034907	0.00399474	0.00370744	0.0113586	0.0377053	0.0218492	0.100269	0.00478859	0.0382319	0.168252	0.00377062
Cs8g13700	2	0.0057285	0.398318	0.00716555	0.145672	0.00548054	0.00642983	0.0059091	0.0160135	0.0460062	0.0285853	0.104878	0.00725001	0.0479285	0.168625	0.00600989
Cs8g13800	2	0.00274672	0.434532	0.00280541	0.0740339	0.00242967	0.00259353	0.00247725	0.0103099	0.0506916	0.0236883	0.241138	0.00367898	0.0437289	0.102637	0.00250906
Cs8g14090	2	0.000437249	0.927765	0.00047996	0.0186137	0.000397575	0.000439421	0.00041458	0.00145691	0.00545906	0.00294147	0.0193231	0.000575213	0.00542691	0.0158506	0.00041913
Cs8g14120	2	0.00209908	0.670943	0.00234483	0.0715691	0.00192721	0.00213516	0.00199501	0.00672072	0.0287521	0.0143285	0.0891192	0.0026886	0.0233277	0.0800013	0.00204812
Cs8g14320	2	0.0160767	0.192509	0.0255583	0.146425	0.0169948	0.0217514	0.0184919	0.0318812	0.0822952	0.0542173	0.114666	0.0176173	0.0656302	0.175566	0.0203187
Cs8g14410	2	0.00341808	0.388325	0.00346852	0.0800094	0.00300406	0.00322318	0.00311367	0.0136496	0.0481903	0.0277836	0.214536	0.0047797	0.0676581	0.135756	0.003084
Cs8g15340	2	0.00106699	0.833771	0.00121672	0.0382644	0.000985407	0.00110652	0.00103434	0.00339732	0.0125259	0.00681221	0.0395048	0.00138266	0.0120761	0.0458042	0.00105172
Cs8g15670	2	0.00490133	0.330637	0.00585747	0.0869661	0.00461437	0.00528856	0.0048999	0.015101	0.0503811	0.0294874	0.122227	0.00630633	0.0507188	0.277617	0.00499694
Cs8g15830	2	0.0141674	0.19675	0.0205155	0.136132	0.0145374	0.0177329	0.0153388	0.0303308	0.0921918	0.0561426	0.124575	0.0156729	0.0650222	0.183969	0.0169216
Cs8g16290	2	0.00163546	0.753473	0.00189956	0.0995919	0.00152064	0.00172411	0.00160689	0.00489203	0.0159746	0.0091833	0.0445011	0.00209845	0.0157924	0.0444758	0.00163067
Cs8g16790	2	0.00359562	0.430845	0.00435926	0.3224	0.0034045	0.00392619	0.00361427	0.00969949	0.0295561	0.0174691	0.0683299	0.00446778	0.0273065	0.0673236	0.00370265
Cs8g16840	2	0.00470593	0.31908	0.0047998	0.30597	0.00415045	0.00445987	0.00429535	0.0159516	0.0466123	0.0285824	0.127126	0.00636233	0.0526572	0.0709813	0.00426583
Cs8g19370	2	0.00222888	0.625036	0.00249196	0.185256	0.00203884	0.00228044	0.00215161	0.00693679	0.0209788	0.0125618	0.0605455	0.00292631	0.0229573	0.0494529	0.00215677
Cs8g20240	2	0.00308273	0.270582	0.00317428	0.0520129	0.00272993	0.00293866	0.0028225	0.0124834	0.0513811	0.0276862	0.238991	0.00427083	0.0658272	0.259197	0.00281953
Cs8g20720	2	0.00348056	0.493844	0.00371462	0.195669	0.0031209	0.00343063	0.00328346	0.0117517	0.0335236	0.0208792	0.102837	0.00472481	0.0423152	0.0741761	0.00324922
Cs9g01260	2	0.00747371	0.232135	0.00735433	0.200005	0.00653246	0.00684334	0.00657391	0.0251868	0.0900956	0.0501663	0.183289	0.00980618	0.073562	0.094308	0.0066684
Cs9g01360	2	0.00350864	0.331623	0.00346779	0.0798866	0.00305051	0.00323469	0.00314071	0.0146236	0.0537736	0.0304888	0.264248	0.00495026	0.0769662	0.12393	0.00310705
Cs9g01410	2	0.00301756	0.339106	0.00341024	0.0547719	0.00278133	0.00310253	0.00290207	0.0102091	0.042829	0.0222076	0.131473	0.00393728	0.0394802	0.337808	0.00296417
Cs9g01780	2	0.00989939	0.212965	0.0105324	0.180772	0.00899587	0.00964682	0.00902025	0.0281502	0.106215	0.0571704	0.162462	0.0120888	0.069049	0.113584	0.00944989
Cs9g02570	2	0.00336516	0.47907	0.0035023	0.142529	0.0029991	0.00323169	0.00307731	0.0116072	0.0459739	0.0240117	0.151211	0.00444965	0.0418327	0.0800263	0.00311233
Cs9g02840	2	0.00412497	0.383256	0.00456753	0.0925015	0.00378551	0.00415567	0.00387083	0.013264	0.0673026	0.0304954	0.175981	0.0052106	0.0445394	0.162924	0.00402199
Cs9g02950	2	0.00307052	0.365293	0.00312091	0.075394	0.00271292	0.00288552	0.00275485	0.011562	0.0609146	0.02733	0.276801	0.00409666	0.0483808	0.112884	0.00279923
Cs9g03190	2	0.000505791	0.91727	0.00055812	0.0220009	0.000461058	0.000510336	0.000480445	0.00166277	0.00631971	0.0033719	0.0217004	0.000661375	0.00606029	0.0179494	0.000487043
Cs9g04040	2	0.00672298	0.219694	0.00631902	0.123647	0.00571033	0.00596562	0.00590774	0.0294883	0.0708833	0.0503799	0.204837	0.00995698	0.138994	0.115789	0.00570556
Cs9g04080	2	0.00227612	0.446195	0.00246131	0.0473916	0.00206221	0.00225294	0.00212297	0.00813005	0.0412694	0.0190151	0.173568	0.00299114	0.0339154	0.214179	0.00216967
Cs9g04890	2	0.00293868	0.358824	0.00325844	0.0554436	0.00269384	0.00296678	0.00277197	0.00998763	0.051885	0.0235111	0.166841	0.00378434	0.03796	0.274273	0.00286033
Cs9g05340	2	0.003018	0.505033	0.00322438	0.221901	0.00271455	0.00296866	0.0028208	0.00983446	0.0325058	0.0186085	0.0966317	0.00398293	0.0331439	0.0607774	0.00283487
Cs9g06360	2	0.00254948	0.602678	0.00296983	0.0685062	0.00237764	0.00268765	0.00249369	0.00794685	0.0309682	0.0163931	0.0890077	0.00325721	0.0274671	0.13814	0.00255817
Cs9g07890	2	0.0052224	0.278403	0.00559487	0.0972233	0.00473844	0.00511357	0.00478646	0.017209	0.0963845	0.0413252	0.215528	0.00659733	0.0562396	0.160646	0.00498796
Cs9g07980	2	0.0081944	0.197367	0.00758544	0.135478	0.00691138	0.00719099	0.00717023	0.0358539	0.0736319	0.0561314	0.183351	0.0123315	0.150577	0.111362	0.00686302
Cs9g10580	2	0.0106124	0.256486	0.0150958	0.167618	0.0107347	0.013143	0.0115289	0.0240473	0.071401	0.0434453	0.116569	0.0121924	0.0566953	0.178077	0.0123527
Cs9g11690	2	0.00161477	0.653666	0.0017024	0.0435413	0.00144511	0.00156755	0.00149114	0.00594902	0.0264286	0.013146	0.129942	0.0021665	0.026114	0.0897201	0.00150555
Cs9g12800	2	0.00217936	0.684285	0.00246782	0.077019	0.00200385	0.00225187	0.00211817	0.00705367	0.0230017	0.0134212	0.071405	0.00287436	0.0255625	0.0822272	0.00212967
Cs9g12820	2	0.00115027	0.819995	0.00131169	0.0400441	0.00106233	0.00119287	0.00111507	0.00367074	0.0135774	0.00737661	0.0429274	0.00149122	0.0131006	0.0508504	0.00113384
Cs9g12840	2	0.0028569	0.503057	0.00322551	0.0650572	0.00262766	0.00293974	0.00275932	0.00958169	0.0356439	0.0196234	0.11425	0.00376002	0.0368715	0.194951	0.00279479
Cs9g13490	2	0.00363129	0.47842	0.0041167	0.0980538	0.00336022	0.00373378	0.00346503	0.011281	0.051181	0.02467	0.135532	0.00457036	0.0370495	0.137341	0.00359354
Cs9g13520	2	0.00442769	0.348	0.00505685	0.086025	0.00411595	0.00457507	0.00422863	0.0137932	0.0683799	0.0315351	0.16239	0.00553062	0.045045	0.212478	0.00441832
Cs9g14190	2	0.00260412	0.512022	0.00292283	0.0585797	0.00239048	0.00266496	0.00250189	0.00882135	0.0345654	0.0184954	0.115525	0.00342411	0.0344896	0.198454	0.00253918
Cs9g14380	2	0.00343216	0.395368	0.0041676	0.378954	0.00324534	0.0037614	0.00347851	0.00929986	0.0258405	0.0160208	0.0608689	0.00432652	0.0263932	0.0613198	0.00352325
Cs9g14430	2	0.00235058	0.587057	0.00250205	0.064507	0.00210814	0.00230556	0.00219924	0.00858328	0.0311086	0.0174162	0.125924	0.00319394	0.0372961	0.111251	0.00219828
Cs9g14450	2	0.00318334	0.414973	0.00351252	0.338317	0.00290292	0.00321668	0.00303103	0.00964544	0.0304914	0.0177523	0.0798259	0.00411312	0.0296438	0.0563285	0.00306296
Cs9g14580	2	0.00292919	0.502795	0.00317826	0.244473	0.00265195	0.00291841	0.00276185	0.00926928	0.0303829	0.017421	0.0865426	0.00383008	0.0302262	0.0578368	0.00278339
Cs9g14980	2	0.003697	0.452073	0.00388236	0.152118	0.00330989	0.003575	0.00339178	0.0124368	0.0502841	0.0258974	0.152866	0.00483577	0.0429898	0.0851958	0.00344679
Cs9g15670	2	0.00608649	0.351262	0.00765299	0.265162	0.00586499	0.00682891	0.00619086	0.015407	0.0495902	0.0285178	0.0985508	0.00730043	0.0401305	0.104982	0.00647313
Cs9g18390	2	0.00216854	0.692996	0.00254521	0.0757469	0.00202543	0.00230423	0.00214085	0.00661108	0.0228682	0.0128588	0.0646155	0.00278213	0.0222304	0.0859261	0.00218079
Cs9g18700	2	0.00484512	0.315267	0.00588522	0.0827315	0.00459982	0.00528573	0.00485333	0.0144592	0.0534656	0.029502	0.121792	0.00609495	0.0465021	0.299697	0.00501881
Cs9g19430	2	0.00204326	0.658782	0.00228294	0.163231	0.00186887	0.00208878	0.00197	0.00637966	0.0196514	0.0116587	0.0573812	0.00268012	0.0212472	0.0467574	0.00197708
orange1.1t00025	2	0.0035843	0.404823	0.00420965	0.0722835	0.00335768	0.00380092	0.00351411	0.011177	0.0457043	0.0237362	0.120523	0.00455178	0.0383499	0.256759	0.00362579
orange1.1t00046	2	0.00329543	0.55501	0.00371056	0.158943	0.00301949	0.00339658	0.0032114	0.0104501	0.0296547	0.0184889	0.085015	0.00438446	0.0358404	0.0823831	0.00319702
orange1.1t00343	2	0.00466562	0.307404	0.00472995	0.11824	0.00412501	0.00437285	0.00416717	0.0166378	0.0812901	0.0379276	0.236293	0.00612491	0.0593458	0.11042	0.00425576
orange1.1t00514	2	0.00697664	0.354268	0.0092797	0.176549	0.00684903	0.00821146	0.00738603	0.0175868	0.0521504	0.0316406	0.104206	0.008435	0.0470451	0.161737	0.00768006
orange1.1t00556	2	0.00375925	0.443843	0.0041102	0.104323	0.00342874	0.00375093	0.00351003	0.0121777	0.0578781	0.0271669	0.162572	0.00478818	0.0411923	0.123875	0.00362477
orange1.1t00589	2	0.00548635	0.295682	0.00532245	0.183644	0.00473003	0.00498984	0.00487868	0.021388	0.0601462	0.038436	0.185754	0.0077663	0.0851746	0.0918205	0.00478111
orange1.1t00627	2	0.00485257	0.433218	0.00586744	0.122668	0.0045811	0.00529611	0.00490812	0.0143557	0.0429818	0.0262591	0.106117	0.00624246	0.0460622	0.171621	0.00497002
orange1.1t00743	2	0.00275783	0.519484	0.00289553	0.0869523	0.00246871	0.00266435	0.00252646	0.00968318	0.0448445	0.0214928	0.168523	0.00362655	0.0369361	0.092572	0.00257224
orange1.1t01385	2	0.00226558	0.378713	0.00233983	0.0482619	0.00201378	0.00215817	0.0020556	0.0086843	0.0478096	0.021057	0.288606	0.00303504	0.0399302	0.150982	0.00208787
orange1.1t01388	2	0.00390022	0.393375	0.00406533	0.27978	0.00346732	0.00376615	0.0036154	0.0131446	0.0381917	0.0234762	0.11147	0.00527543	0.0450807	0.0678065	0.00358598
orange1.1t01564	2	0.00555336	0.214886	0.00549746	0.0789815	0.00482784	0.00514132	0.00502276	0.0239535	0.0682456	0.0455165	0.214083	0.00804295	0.127788	0.187552	0.00490893
orange1.1t01566	2	0.00187886	0.658516	0.0019558	0.0650897	0.00167112	0.0018068	0.00172732	0.00689247	0.0269755	0.0143523	0.118443	0.00254204	0.0292076	0.0672097	0.00173206
orange1.1t01634	2	0.00219678	0.672662	0.00257931	0.139717	0.00205314	0.00233486	0.00216614	0.00639255	0.0212555	0.0120684	0.0560624	0.00278348	0.0198482	0.0556699	0.00221106
orange1.1t01635	2	0.00296978	0.610116	0.00349391	0.117133	0.00277237	0.00316847	0.00295418	0.0089638	0.0274883	0.0164582	0.0749766	0.00384667	0.0295662	0.0931112	0.00298142
orange1.1t01636	2	0.00477078	0.375574	0.00521271	0.130798	0.00435499	0.00475604	0.00444472	0.0150496	0.0694548	0.0331136	0.169696	0.00602188	0.0478203	0.124328	0.00460528
orange1.1t01648	2	0.00114559	0.803416	0.00128386	0.0350251	0.001051	0.00117048	0.00109788	0.00379078	0.0149574	0.00787543	0.0516381	0.00149552	0.014252	0.0606846	0.00111609
orange1.1t01735	2	0.00468508	0.383464	0.00535079	0.108221	0.00435495	0.00484227	0.00447518	0.014238	0.0663739	0.0315272	0.154368	0.00582586	0.0446803	0.162919	0.00467364
orange1.1t01755	2	0.00140315	0.771543	0.00150555	0.0591603	0.00126267	0.00138547	0.00131799	0.00486403	0.0169737	0.00955589	0.0627012	0.00188282	0.0190424	0.0460822	0.00131993
orange1.1t01792	2	0.00379923	0.408467	0.00463083	0.342012	0.00359549	0.00417975	0.0038685	0.0103304	0.0279678	0.0175956	0.0660271	0.00481255	0.0295148	0.0692941	0.00390538
orange1.1t01834	2	0.00280651	0.541061	0.00317132	0.0722335	0.00259095	0.00287953	0.00267928	0.0089863	0.0411658	0.0198213	0.122334	0.00357215	0.0313703	0.142562	0.00276617
orange1.1t01926	2	0.00466037	0.461105	0.00582175	0.131322	0.00446519	0.00520916	0.00475871	0.0129387	0.0425223	0.0245304	0.0979887	0.00579193	0.0386604	0.155317	0.00490826
orange1.1t01937	2	0.0132847	0.222918	0.0194233	0.195606	0.0136283	0.0167986	0.0145523	0.0274877	0.077555	0.0482019	0.114896	0.0147187	0.0587353	0.146335	0.0158597
orange1.1t01956	2	0.00806372	0.297147	0.0109651	0.274821	0.00800051	0.00965288	0.00859612	0.0186144	0.0533498	0.0325848	0.0972183	0.00943664	0.0449481	0.117553	0.00904758
orange1.1t02003	2	0.00364121	0.49148	0.00442841	0.249062	0.00344378	0.00399538	0.00369582	0.0100883	0.0285394	0.0176104	0.0693025	0.00461743	0.029687	0.0766682	0.00374054
orange1.1t02071	2	0.00619535	0.317544	0.00644639	0.217637	0.00548968	0.00599833	0.00581468	0.0215792	0.0504158	0.034889	0.13521	0.00868436	0.0760486	0.102393	0.00565436
orange1.1t02078	2	0.000496835	0.920641	0.000552704	0.0213127	0.000454017	0.000505135	0.000475598	0.00162734	0.00583605	0.00322036	0.0196919	0.00065234	0.0059569	0.0180972	0.000480435
orange1.1t02123	2	0.00282514	0.609983	0.0031853	0.101496	0.00259161	0.00291152	0.00274668	0.00917096	0.0282453	0.0169904	0.0856333	0.00375204	0.0331013	0.0946192	0.00274819
orange1.1t02237	2	0.0065158	0.34518	0.00803505	0.158731	0.00624587	0.00717602	0.00650792	0.0173617	0.065971	0.0350116	0.127449	0.0078197	0.0472789	0.153847	0.00686932
orange1.1t02409	2	0.00373362	0.500849	0.00451072	0.0971424	0.00353391	0.0040555	0.00372756	0.0109488	0.0402425	0.021938	0.100269	0.00468386	0.0348785	0.165639	0.00384759
orange1.1t02444	2	0.00545597	0.33767	0.00585768	0.277378	0.00489827	0.00542155	0.005212	0.0177819	0.0422881	0.0287443	0.110755	0.00748373	0.0584952	0.0874615	0.00509592
orange1.1t02518	2	0.00352751	0.519712	0.00381904	0.141138	0.00318076	0.00351901	0.00335953	0.0120042	0.0346171	0.0215725	0.108216	0.00479353	0.0449019	0.0923122	0.00332627
orange1.1t02793	2	0.00221844	0.498927	0.00240469	0.04917	0.00201202	0.00220008	0.00207136	0.00782743	0.0392968	0.0181544	0.160963	0.00290582	0.0319041	0.177826	0.00211857
orange1.1t03168	2	0.0034455	0.542023	0.00405667	0.164785	0.00323089	0.00366307	0.0033807	0.00986023	0.0356724	0.0193441	0.0873338	0.00429369	0.0295874	0.0858337	0.00348976
orange1.1t03173	2	0.00258954	0.437544	0.00270374	0.0562932	0.00230586	0.0024969	0.00238863	0.00998392	0.0407182	0.0216222	0.196422	0.00354328	0.0481103	0.170886	0.0023921
orange1.1t03234	2	0.00115198	0.796726	0.00128357	0.0343208	0.00105443	0.00117128	0.00110004	0.00385508	0.0154517	0.00807467	0.0550055	0.00150778	0.014733	0.0634465	0.00111775
orange1.1t03350	2	0.00289905	0.338876	0.00324659	0.0526971	0.00266177	0.00295873	0.00277471	0.00997722	0.04212	0.0218017	0.135492	0.00380393	0.0396627	0.338201	0.00282805
orange1.1t03392	2	0.00595384	0.285479	0.00589889	0.136511	0.00517119	0.00552313	0.00540328	0.0237509	0.0604476	0.0411206	0.184525	0.00857139	0.103716	0.122675	0.00525245
orange1.1t03684	2	0.00512254	0.430398	0.00622908	0.203414	0.00483931	0.00563039	0.00523058	0.0145038	0.0383627	0.0246697	0.0919043	0.00659971	0.043591	0.114258	0.00524777
orange1.1t03732	2	0.0034724	0.395487	0.00362247	0.0892569	0.00310462	0.00333294	0.00315701	0.012271	0.0633009	0.028519	0.221651	0.00453798	0.046196	0.118859	0.00323216
orange1.1t03734	2	0.00283202	0.429296	0.00295824	0.0618678	0.00252125	0.00273328	0.00261757	0.010904	0.0421359	0.0230751	0.190421	0.00388868	0.052215	0.16992	0.00261458
orange1.1t03740	2	0.00249282	0.445339	0.00267597	0.0542244	0.00225352	0.00245076	0.00230915	0.00884996	0.0473321	0.0210147	0.194231	0.00325836	0.0357988	0.175403	0.00236703
orange1.1t03813	2	0.00409747	0.472183	0.00504221	0.23126	0.00390544	0.00452345	0.00414003	0.0109982	0.0353422	0.0203673	0.0802146	0.0050455	0.0310534	0.087554	0.00427292
orange1.1t03827	2	0.0010439	0.833458	0.00116938	0.0628786	0.000956907	0.00106754	0.00100283	0.00328795	0.0113372	0.00634441	0.0347688	0.00135708	0.0112122	0.0291	0.00101481
orange1.1t03833	2	0.0056414	0.350343	0.00688515	0.114738	0.00538241	0.00616004	0.0056068	0.0158297	0.0646732	0.033219	0.132649	0.00686646	0.0462101	0.199897	0.00589958
orange1.1t04000	2	0.0111725	0.173583	0.0101669	0.15505	0.00934987	0.00969841	0.00977118	0.0465468	0.0750927	0.0627019	0.154749	0.0171659	0.151322	0.10442	0.00920952
orange1.1t04038	2	0.00578458	0.311805	0.00648852	0.102933	0.00529626	0.00594629	0.0056395	0.0195868	0.0547444	0.0354268	0.143151	0.0078365	0.0725423	0.217218	0.00560072
orange1.1t04061	2	0.00345854	0.523009	0.00422863	0.220691	0.00328356	0.00380288	0.00349654	0.00946406	0.0292549	0.0172226	0.0697258	0.00431465	0.0274859	0.0769817	0.00358028
orange1.1t04063	2	0.00327975	0.486856	0.00336009	0.150519	0.00289689	0.00311575	0.00299423	0.0118185	0.0403655	0.0230086	0.143283	0.00446021	0.0458337	0.0752247	0.00298454
orange1.1t04064	2	0.00467662	0.371851	0.00471803	0.17228	0.00409607	0.0043981	0.00426817	0.0174899	0.0492658	0.0313148	0.160169	0.00655159	0.070231	0.0945006	0.00418922
orange1.1t04070	2	0.0038227	0.336045	0.00373171	0.108033	0.00330999	0.0034842	0.00338193	0.0154292	0.0589715	0.0322736	0.256024	0.0053255	0.0706097	0.0961965	0.00336139
orange1.1t04270	2	0.00481183	0.416555	0.00584491	0.116225	0.00457572	0.00523892	0.0047845	0.0136502	0.0539796	0.0281571	0.120029	0.0059096	0.0408814	0.174356	0.00500188
orange1.1t04345	2	0.000941725	0.854202	0.00106862	0.0523651	0.000867473	0.000973652	0.000912472	0.00293613	0.00995426	0.00562623	0.0300729	0.00122194	0.00998243	0.0279513	0.00092351
orange1.1t04358	2	0.00426249	0.406733	0.00500756	0.0932636	0.00400223	0.00451242	0.00415102	0.0127961	0.0564616	0.0277927	0.134563	0.0053006	0.0407547	0.196068	0.00433081
orange1.1t04361	2	0.00114662	0.782856	0.00121944	0.0371346	0.00102957	0.00112165	0.00106526	0.00409404	0.0170276	0.00873485	0.074074	0.00153049	0.0169326	0.0509578	0.0010752
orange1.1t04379	2	0.00355237	0.340979	0.00352305	0.0819551	0.00309261	0.00328504	0.00318826	0.0147024	0.0530848	0.0303625	0.253006	0.0050092	0.0763808	0.124726	0.00315282
orange1.1t04470	2	0.00229828	0.593247	0.00261863	0.057022	0.00212498	0.00237815	0.00221731	0.00746795	0.0310996	0.0159273	0.0980987	0.00296411	0.0273162	0.152949	0.00227096
orange1.1t04496	2	0.00803567	0.272635	0.00942927	0.161728	0.00758088	0.00848441	0.00775323	0.0217556	0.0882633	0.0452977	0.150394	0.00961012	0.0567251	0.144086	0.00822142
orange1.1t04788	2	0.010946	0.183406	0.0105179	0.137016	0.00937746	0.00995739	0.0099299	0.0435763	0.0731909	0.0603877	0.153131	0.0165415	0.147185	0.125448	0.00938953
orange1.1t04962	2	0.0110132	0.163567	0.00967379	0.150513	0.00908	0.00926324	0.00937703	0.0485061	0.0791743	0.0662036	0.160724	0.0170598	0.159653	0.0973359	0.0088568
orange1.1t05475	2	0.00652098	0.266783	0.00713028	0.101097	0.00590798	0.00656939	0.00628206	0.023062	0.0606856	0.0408404	0.1543	0.0090035	0.0882167	0.217409	0.00619245
BGI_novel_G000053	3	0.0351958	0.0396892	0.268543	0.0456601	0.058026	0.152606	0.0823144	0.0243378	0.0299141	0.0268964	0.0329182	0.0262783	0.028427	0.0360438	0.11315
BGI_novel_G000091	3	0.0240621	0.0133799	0.372068	0.0148535	0.053408	0.198844	0.0768012	0.0109549	0.0117292	0.0111679	0.0120817	0.0143427	0.0111351	0.012719	0.162453
BGI_novel_G000101	3	0.00479927	0.00255441	0.797938	0.0028162	0.011185	0.102798	0.0231029	0.00214648	0.00218067	0.00210897	0.00229283	0.00297521	0.00216902	0.00245	0.0384833
BGI_novel_G000119	3	0.00634152	0.00316047	0.709698	0.00342111	0.0152842	0.153164	0.0326908	0.0027612	0.00275297	0.0026868	0.00287147	0.00389341	0.00274933	0.00308702	0.0554372
BGI_novel_G000120	3	0.00634152	0.00316047	0.709698	0.00342111	0.0152842	0.153164	0.0326908	0.0027612	0.00275297	0.0026868	0.00287147	0.00389341	0.00274933	0.00308702	0.0554372
BGI_novel_G000131	3	0.03099	0.0202233	0.292728	0.0233598	0.057725	0.219522	0.120638	0.0159173	0.0159169	0.0153303	0.0175161	0.0220042	0.0166075	0.0185473	0.112974
BGI_novel_G000133	3	0.0677268	0.0602963	0.0989521	0.0748285	0.0814882	0.0925803	0.0808624	0.0453248	0.0524415	0.048234	0.0542421	0.0498894	0.0475379	0.0510847	0.0945111
BGI_novel_G000139	3	0.0186418	0.0085822	0.374259	0.00952074	0.0467641	0.232688	0.0739474	0.00747239	0.00763561	0.00738549	0.00783589	0.0104867	0.00736168	0.00818462	0.179234
BGI_novel_G000167	3	0.00981411	0.0053346	0.655039	0.00575594	0.0229233	0.142521	0.038647	0.00449391	0.004695	0.00452043	0.00484541	0.00597595	0.00454686	0.00521813	0.0856696
BGI_novel_G000197	3	0.0365055	0.0194818	0.246992	0.0202216	0.0781388	0.174043	0.0884118	0.0172265	0.0186374	0.0179368	0.0183513	0.0214986	0.0171075	0.0197595	0.205688
BGI_novel_G000294	3	0.0429656	0.0699026	0.140041	0.075841	0.0603678	0.101575	0.0684583	0.037921	0.0555154	0.0472002	0.0587347	0.0339873	0.0472784	0.0653921	0.0948192
BGI_novel_G000404	3	0.0303784	0.0186415	0.297905	0.0220164	0.0587845	0.223724	0.115616	0.0146125	0.0148137	0.014185	0.0161624	0.0203469	0.0151279	0.0167879	0.120898
BGI_novel_G000475	3	0.00160005	0.000729023	0.897881	0.00079728	0.00417268	0.0617294	0.00879508	0.00064552	0.000642048	0.000626775	0.000665007	0.000929339	0.000634838	0.000705574	0.0194469
BGI_novel_G000479	3	0.00409979	0.00163848	0.438627	0.00178386	0.01169	0.436735	0.0287619	0.0015193	0.00146403	0.00144512	0.00150929	0.00229503	0.00146061	0.00159454	0.0653759
BGI_novel_G000529	3	0.0302699	0.0221678	0.330889	0.0228467	0.057528	0.178628	0.0852667	0.017673	0.0193694	0.0184561	0.0200743	0.0210062	0.0187212	0.0225962	0.134508
BGI_novel_G000567	3	0.0389753	0.03353	0.242216	0.0412112	0.0647754	0.175686	0.107292	0.0229596	0.0248582	0.0231721	0.0279257	0.0287828	0.0252858	0.0290703	0.11426
BGI_novel_G000599	3	0.0227658	0.016938	0.431616	0.0193719	0.0438565	0.186492	0.0766559	0.0123815	0.0134633	0.0126479	0.0145916	0.0155981	0.0133284	0.0156352	0.104658
BGI_novel_G000606	3	0.0315345	0.0171176	0.26007	0.0199356	0.0621199	0.240173	0.14112	0.0142786	0.0137976	0.0134322	0.0150306	0.0211229	0.0144071	0.0156224	0.120239
BGI_novel_G000667	3	0.0165418	0.0073745	0.386852	0.00800592	0.0432106	0.223145	0.065572	0.0065816	0.00671042	0.00652071	0.00680961	0.00919126	0.00643311	0.00718044	0.199872
BGI_novel_G000686	3	0.0457335	0.0601924	0.148376	0.0616934	0.0663736	0.108405	0.0723417	0.0377479	0.0530151	0.0463364	0.0535206	0.0347065	0.0446723	0.0601148	0.106771
BGI_novel_G000719	3	0.0396975	0.0261348	0.241092	0.026243	0.0754514	0.163011	0.0892898	0.022262	0.0248478	0.0237614	0.024565	0.0258463	0.02285	0.0273872	0.167561
BGI_novel_G000744	3	0.00302731	0.00134667	0.777178	0.00146736	0.00793667	0.146295	0.0183982	0.00120982	0.00118564	0.00116314	0.00123055	0.00177075	0.00118353	0.00130847	0.0352984
BGI_novel_G000763	3	0.0276381	0.0167262	0.342931	0.0171837	0.0572616	0.192252	0.0854692	0.0143646	0.015136	0.0146492	0.0154396	0.0180578	0.0146396	0.0171634	0.151088
BGI_novel_G000769	3	0.0407892	0.0778815	0.114494	0.0718172	0.0536901	0.0878161	0.0646462	0.0446249	0.0624202	0.0549864	0.0674327	0.0370942	0.0581502	0.0863382	0.0778186
BGI_novel_G000775	3	0.0189684	0.0103906	0.44634	0.0112707	0.0434776	0.188041	0.063885	0.00867759	0.00924661	0.00884834	0.00946175	0.0113255	0.00878567	0.0101019	0.151179
BGI_novel_G000822	3	0.0262168	0.0121441	0.290495	0.0127167	0.0641588	0.196683	0.0812118	0.0110996	0.011494	0.0111961	0.0114211	0.0148146	0.0108152	0.0122427	0.23329
BGI_novel_G000832	3	0.0443532	0.0664137	0.129215	0.0619865	0.0613242	0.097234	0.0683872	0.0424737	0.0600961	0.0530777	0.0604068	0.0365343	0.0517038	0.0734479	0.093346
BGI_novel_G000844	3	0.00483061	0.00217413	0.730482	0.00235829	0.0127958	0.142718	0.0242904	0.00193988	0.00194316	0.00189643	0.00199551	0.00276249	0.00190175	0.00212047	0.0657918
BGI_novel_G000863	3	0.00964843	0.0044047	0.564706	0.00471031	0.0251957	0.193039	0.043411	0.00395945	0.00399472	0.00390047	0.00406986	0.00553614	0.00387963	0.0043546	0.12519
BGI_novel_G000869	3	0.0131662	0.0080735	0.596357	0.00869252	0.0283946	0.158103	0.0501915	0.00657505	0.00692115	0.00663852	0.00724707	0.00853293	0.00679415	0.0079042	0.0864089
BGI_novel_G000912	3	0.00537821	0.00276791	0.759389	0.0030706	0.0127419	0.127318	0.0270773	0.0023414	0.00236235	0.00228798	0.00248489	0.00329287	0.00235372	0.00264037	0.0444937
BGI_novel_G000913	3	0.0225542	0.0169863	0.438034	0.0184303	0.0434058	0.179864	0.0744449	0.0128298	0.013927	0.0131816	0.0149001	0.0157855	0.013787	0.0164515	0.105418
BGI_novel_G000934	3	0.0474657	0.0369806	0.186947	0.0358271	0.0793611	0.138842	0.0884736	0.0310659	0.0360665	0.0342801	0.0351837	0.0332135	0.0325784	0.0401694	0.143545
BGI_novel_G000999	3	0.0375041	0.025667	0.256826	0.0256838	0.0695248	0.174012	0.0969813	0.0219211	0.0233955	0.0226424	0.023823	0.0261846	0.0226699	0.0270289	0.146136
BGI_novel_G001019	3	0.0467984	0.0532532	0.157145	0.0521843	0.0700083	0.114925	0.0760354	0.0371708	0.0496305	0.0446274	0.0489959	0.0350221	0.0424533	0.0562638	0.115486
BGI_novel_G001032	3	0.03302	0.0343098	0.293722	0.0382808	0.0552474	0.16489	0.0882258	0.0225189	0.0258875	0.0238777	0.0287661	0.0254587	0.0258485	0.0321295	0.107817
BGI_novel_G001050	3	0.0452235	0.0497735	0.171474	0.0482484	0.0692544	0.122194	0.0789907	0.0355434	0.04574	0.0417044	0.0457153	0.034263	0.040412	0.0534411	0.118023
BGI_novel_G001052	3	0.0301738	0.0232236	0.338726	0.0263342	0.057023	0.176257	0.0811683	0.0167233	0.019126	0.0177213	0.0202329	0.0200009	0.0180698	0.0215462	0.133674
BGI_novel_G001097	3	0.0150961	0.00844694	0.531549	0.00903161	0.0344636	0.171479	0.0539239	0.00709549	0.00750686	0.00721111	0.00770088	0.00923768	0.00720261	0.00833065	0.121725
BGI_novel_G001101	3	0.0034403	0.00182566	0.855537	0.00199712	0.0081003	0.0719421	0.0159596	0.0015409	0.00157434	0.00152213	0.00164578	0.00211661	0.00155533	0.00176383	0.0294791
BGI_novel_G001103	3	0.0186342	0.00975357	0.420242	0.0102954	0.0419435	0.22996	0.0814796	0.00864827	0.00860504	0.00843603	0.00893492	0.0119147	0.00862384	0.00975979	0.122768
BGI_novel_G001112	3	0.0407343	0.0281839	0.234508	0.0281701	0.0753839	0.159127	0.0891155	0.0236948	0.0267335	0.0254839	0.0264536	0.0270201	0.0245335	0.0296553	0.161202
BGI_novel_G001113	3	0.0486392	0.034888	0.184964	0.0340672	0.0832729	0.139977	0.0890807	0.0300435	0.0346124	0.0329968	0.0334222	0.032748	0.0309549	0.0375934	0.15274
BGI_novel_G001162	3	0.0231789	0.00973996	0.27669	0.0101569	0.061065	0.20806	0.0808624	0.00922462	0.00928441	0.0091349	0.00921521	0.01278	0.00883769	0.00987518	0.261895
BGI_novel_G001255	3	0.00815561	0.0036457	0.496407	0.00399869	0.0206522	0.31477	0.0535016	0.00327721	0.00316729	0.00311537	0.00331618	0.00488035	0.00320629	0.00352045	0.0743865
BGI_novel_G001396	3	0.00768548	0.0040355	0.679517	0.00449884	0.0178603	0.163787	0.0382497	0.00338499	0.00341737	0.00330592	0.00360928	0.0047549	0.00341535	0.00383142	0.0586468
BGI_novel_G001412	3	0.032542	0.0168946	0.273598	0.0188018	0.0714938	0.194992	0.0918383	0.0142073	0.0151269	0.0144453	0.0154115	0.0187829	0.0142183	0.0160192	0.191628
BGI_novel_G001459	3	0.0034403	0.00182566	0.855537	0.00199712	0.0081003	0.0719421	0.0159596	0.0015409	0.00157434	0.00152213	0.00164578	0.00211661	0.00155533	0.00176383	0.0294791
Cs1g01330	3	0.0272008	0.0151254	0.313925	0.0177112	0.0560614	0.239228	0.111822	0.0122333	0.0123091	0.0118368	0.0132671	0.0173857	0.0124584	0.0137355	0.1257
Cs1g02300	3	0.038127	0.0792275	0.144501	0.0960974	0.0525016	0.102455	0.0697345	0.036045	0.0498455	0.0425312	0.0593248	0.0332333	0.048002	0.0670763	0.0812973
Cs1g03280	3	0.0100197	0.00457005	0.552861	0.00489659	0.0261993	0.195047	0.0445	0.00409971	0.00414487	0.00404353	0.00422118	0.00572692	0.00401796	0.00450918	0.131144
Cs1g03540	3	0.0510816	0.0301412	0.181032	0.0315084	0.0934753	0.145384	0.0920678	0.026088	0.0294901	0.028003	0.0285756	0.0306983	0.0261099	0.0302021	0.176144
Cs1g03780	3	0.0296411	0.0153319	0.294453	0.0156048	0.0651906	0.201686	0.0944098	0.0141042	0.0143485	0.0140961	0.0144194	0.0185102	0.013899	0.0159218	0.178384
Cs1g04680	3	0.00450345	0.00228899	0.788654	0.00252407	0.0107476	0.115068	0.0233358	0.00195496	0.00196198	0.00190507	0.00206083	0.00276029	0.00195927	0.00219624	0.0380796
Cs1g06360	3	0.0104573	0.00540726	0.598662	0.00605931	0.0246717	0.18755	0.0473556	0.0045182	0.0046214	0.00445263	0.00484702	0.00629093	0.00455095	0.00510826	0.0854474
Cs1g06740	3	0.00348718	0.00147811	0.672664	0.0016098	0.00949604	0.231792	0.0224839	0.00134695	0.00131076	0.00128932	0.00135581	0.00199834	0.00130732	0.0014374	0.0469429
Cs1g06760	3	0.0231387	0.00982104	0.281206	0.0105389	0.0607793	0.209865	0.0796608	0.00900297	0.00917598	0.00894691	0.0091818	0.0125241	0.00869285	0.0096689	0.257796
Cs1g06850	3	0.00466382	0.00200741	0.601518	0.00219239	0.0124125	0.278285	0.0308338	0.00182179	0.00176681	0.00173829	0.00183578	0.00271155	0.0017724	0.0019468	0.0544934
Cs1g08320	3	0.00452786	0.00235288	0.799528	0.00257876	0.0106848	0.105057	0.0225831	0.00200422	0.00202074	0.00196088	0.00212011	0.00279915	0.00201481	0.00226999	0.0374971
Cs1g08330	3	0.0215397	0.0152042	0.438413	0.0170179	0.0419508	0.19621	0.0800313	0.0115923	0.0122033	0.0116134	0.0132253	0.014985	0.012323	0.0143252	0.0993651
Cs1g08510	3	0.00265197	0.00119886	0.814037	0.0013136	0.00687422	0.120452	0.0158237	0.00106637	0.00104937	0.00102713	0.00109183	0.00155572	0.00104702	0.0011585	0.0296526
Cs1g08580	3	0.00443018	0.0018376	0.552088	0.00201759	0.0122487	0.323695	0.0292189	0.00167261	0.00162591	0.0015981	0.00168311	0.00250292	0.00162007	0.00177341	0.0619872
Cs1g09665	3	0.037268	0.0346807	0.261833	0.0389351	0.0644068	0.155929	0.0830485	0.0233684	0.0284388	0.0258217	0.0299942	0.0258127	0.0261154	0.0322814	0.132066
Cs1g09690	3	0.0356031	0.0244067	0.274933	0.0247286	0.0682609	0.169504	0.0868564	0.0202152	0.0225458	0.0214908	0.0226362	0.0235883	0.0210159	0.0253301	0.158886
Cs1g09700	3	0.0438726	0.0313904	0.213221	0.0311526	0.0784562	0.150718	0.0888197	0.0263283	0.0301859	0.0286796	0.029621	0.0293161	0.0273422	0.0332431	0.157654
Cs1g10640	3	0.0106875	0.00419568	0.366095	0.00449322	0.031295	0.274234	0.0544592	0.00394232	0.00387349	0.00381722	0.003916	0.00577149	0.00376844	0.00414704	0.225304
Cs1g11390	3	0.0280287	0.017221	0.34333	0.018716	0.0588645	0.18323	0.0780594	0.0138311	0.0152883	0.0144524	0.0156105	0.0171926	0.0142643	0.0166687	0.165242
Cs1g14690	3	0.0385517	0.0910697	0.111009	0.110129	0.0491173	0.0874004	0.0672201	0.0410443	0.0530206	0.0463047	0.0665851	0.0374194	0.0562528	0.0765479	0.0683275
Cs1g14960	3	0.0268923	0.0108037	0.2451	0.0110508	0.0693121	0.223946	0.103383	0.0107314	0.0103581	0.0103557	0.0103088	0.0153622	0.010123	0.0111905	0.231083
Cs1g15170	3	0.005384	0.00212055	0.417535	0.00228396	0.0155699	0.411804	0.0363737	0.00199281	0.00191725	0.00189735	0.00196508	0.0030001	0.00190738	0.00208549	0.0941632
Cs1g15830	3	0.00540519	0.00251402	0.675028	0.00277438	0.0135536	0.200672	0.0323045	0.00221098	0.00217344	0.00212473	0.00227667	0.00322878	0.00218202	0.00241263	0.0511391
Cs1g15870	3	0.00999025	0.00561917	0.65358	0.00604195	0.0225642	0.149627	0.0419078	0.0047256	0.0048721	0.00470798	0.00508024	0.00632033	0.00480482	0.00551548	0.0746438
Cs1g15880	3	0.00432511	0.00200919	0.733656	0.00220378	0.0109032	0.165422	0.0256374	0.00177529	0.001746	0.00170832	0.00182424	0.00258313	0.00175037	0.0019393	0.0425162
Cs1g16200	3	0.0296826	0.0210624	0.340134	0.0227387	0.0584463	0.17341	0.0776108	0.016123	0.0183938	0.0172015	0.0189041	0.0191259	0.0170777	0.0204702	0.149619
Cs1g16335	3	0.00548775	0.00219391	0.463175	0.00236163	0.015684	0.367897	0.0360304	0.00205361	0.00198157	0.00195927	0.00203168	0.00307474	0.0019701	0.00215859	0.0919401
Cs1g16730	3	0.00752133	0.00294998	0.415627	0.00315601	0.0219809	0.333829	0.0450217	0.002785	0.00269954	0.00266993	0.00274699	0.00414011	0.00266098	0.00291995	0.149292
Cs1g17360	3	0.0201178	0.00910996	0.345018	0.00985921	0.0513451	0.21486	0.0726714	0.00811631	0.0083451	0.00809467	0.00843198	0.0111835	0.00794234	0.00889248	0.216013
Cs1g18400	3	0.0195825	0.0127169	0.478114	0.0135458	0.0410454	0.172077	0.0631963	0.0101822	0.0110745	0.0105345	0.0114646	0.0126632	0.0106175	0.0125623	0.120623
Cs1g18440	3	0.00657633	0.00278853	0.460017	0.00304682	0.0174437	0.373982	0.0461462	0.00254958	0.00244986	0.00241664	0.0025507	0.0038407	0.00247256	0.00270369	0.0710156
Cs1g19920	3	0.00780641	0.00337999	0.449507	0.0037169	0.0202101	0.36309	0.0541413	0.00305999	0.00294316	0.00289865	0.00307836	0.00460814	0.00297956	0.00325672	0.0753239
Cs1g20000	3	0.0159529	0.00885152	0.467269	0.00986426	0.0345967	0.23707	0.0783287	0.00738379	0.0073594	0.00714052	0.00786783	0.0103983	0.00750126	0.00840262	0.0920135
Cs1g21660	3	0.00675925	0.00286395	0.572227	0.0031268	0.0186534	0.235471	0.036274	0.0025888	0.00256646	0.00251128	0.00263317	0.00376764	0.00251522	0.00277716	0.105265
Cs1g22200	3	0.0239265	0.0140594	0.387252	0.0149924	0.0521803	0.183975	0.0717105	0.011632	0.0126462	0.0120557	0.0128547	0.0146321	0.011886	0.0138799	0.162317
Cs1g22540	3	0.0508754	0.0642346	0.118681	0.065542	0.0690536	0.0948391	0.0691033	0.0427774	0.0609258	0.0532899	0.0591798	0.0383564	0.0493353	0.0641994	0.0996066
Cs1g25280	3	0.0106619	0.00582604	0.598633	0.00647091	0.0239189	0.193737	0.0523331	0.00485985	0.00489358	0.00473747	0.00519583	0.00678902	0.00493101	0.00554855	0.0714643
Cs1g25610	3	0.00684411	0.00297711	0.496522	0.00326927	0.0177893	0.337125	0.0464965	0.00269047	0.00259702	0.00255568	0.00271268	0.00403082	0.0026222	0.00287217	0.0688956
Cs1g25810	3	0.0322115	0.0290694	0.314168	0.0339047	0.0568647	0.171125	0.085169	0.0194587	0.0225592	0.020693	0.0245742	0.0227361	0.0217244	0.0262547	0.119487
Cs1g26170	3	0.00366693	0.00178946	0.825903	0.0019567	0.00916734	0.0888761	0.0173713	0.00154701	0.00157148	0.0015239	0.0016268	0.00215996	0.00153941	0.00173064	0.0395696
Cs1g26190	3	0.00944796	0.00504907	0.64408	0.00564854	0.0219209	0.165585	0.0421165	0.00417922	0.00429568	0.00413211	0.00451506	0.00576246	0.00423342	0.00477576	0.0742576
Cs2g03780	3	0.00360074	0.00159841	0.755887	0.00172821	0.00949217	0.151802	0.0209831	0.00144492	0.00141915	0.00139331	0.00146635	0.00210057	0.00141134	0.00156465	0.0441087
Cs2g04110	3	0.00187828	0.000871426	0.883408	0.000949771	0.00479941	0.071211	0.0105886	0.000771777	0.000764197	0.00074713	0.000794068	0.0011115	0.000760535	0.000846141	0.0204983
Cs2g04310	3	0.0150319	0.00681548	0.426151	0.00723783	0.0390406	0.212897	0.0603157	0.00617423	0.00627298	0.00612329	0.00633664	0.00853062	0.00603019	0.00678244	0.18626
Cs2g04320	3	0.00794762	0.00316854	0.441103	0.00338699	0.022939	0.30281	0.0454229	0.00297757	0.00290029	0.0028646	0.0029496	0.00439138	0.00285212	0.00313835	0.151149
Cs2g04330	3	0.00693109	0.00311852	0.636002	0.00333348	0.0181635	0.189069	0.0355262	0.00282916	0.00280677	0.0027535	0.0028772	0.00403262	0.00276424	0.00308602	0.0867063
Cs2g04550	3	0.0281477	0.0118836	0.250197	0.012983	0.0715736	0.207244	0.0907367	0.0107825	0.0110044	0.0106959	0.0110556	0.0151043	0.0104142	0.011493	0.246684
Cs2g04980	3	0.0375966	0.0340929	0.249897	0.0351587	0.0628943	0.163952	0.0965374	0.0255368	0.0280519	0.0266086	0.030116	0.0291598	0.028169	0.0345611	0.117667
Cs2g05070	3	0.00766039	0.00332441	0.571598	0.00363602	0.0207363	0.221783	0.039013	0.00297772	0.00297189	0.00290095	0.00305093	0.00429388	0.00290505	0.00321725	0.109931
Cs2g06400	3	0.00363379	0.00153339	0.700809	0.0016688	0.0100481	0.194247	0.0215577	0.00139474	0.00136962	0.00134426	0.00140953	0.00204914	0.0013534	0.00149193	0.0560899
Cs2g06850	3	0.00236981	0.00110601	0.870062	0.00119951	0.00610502	0.0712253	0.0120311	0.00097745	0.000980367	0.0009559	0.00101144	0.00138409	0.000964005	0.00107868	0.028549
Cs2g06930	3	0.00600944	0.00270447	0.601937	0.00299196	0.0153809	0.255647	0.03759	0.00239776	0.00234421	0.00229521	0.00245284	0.00354223	0.0023542	0.0025901	0.0597623
Cs2g09410	3	0.0317913	0.0201061	0.305258	0.0207509	0.0646237	0.176362	0.0825784	0.0167701	0.0185322	0.0176737	0.0186071	0.0201764	0.0172403	0.0204889	0.169041
Cs2g09520	3	0.00836501	0.00415699	0.610595	0.00458743	0.0198658	0.213434	0.0466163	0.00359366	0.00355128	0.00346368	0.00374364	0.00516912	0.00358369	0.00398707	0.0652877
Cs2g11380	3	0.0177301	0.00776177	0.356853	0.00841303	0.0466994	0.22431	0.0690737	0.00697681	0.00710062	0.0069076	0.00718599	0.00976774	0.00679488	0.00756941	0.216856
Cs2g18240	3	0.0233847	0.0160124	0.422741	0.0174289	0.0476557	0.174524	0.0690146	0.0123281	0.013768	0.0129424	0.0142917	0.0150434	0.0130098	0.0154649	0.132391
Cs2g18250	3	0.00252886	0.0011656	0.836182	0.00127677	0.00646416	0.102945	0.0147191	0.0010311	0.00101775	0.000995138	0.00106012	0.00149537	0.00101559	0.00112649	0.0269768
Cs2g18675	3	0.00886167	0.00465919	0.665083	0.00498586	0.0208887	0.150026	0.0385515	0.00401876	0.00410458	0.00398431	0.00424685	0.0054574	0.00403442	0.00459811	0.0764995
Cs2g18830	3	0.0309587	0.0175994	0.270235	0.0196517	0.0599503	0.234736	0.137574	0.014991	0.0143795	0.0140996	0.0156067	0.0217071	0.0151652	0.016663	0.116682
Cs2g19240	3	0.00523306	0.00206632	0.463769	0.00223245	0.0152476	0.362184	0.0334207	0.00192973	0.00187041	0.00184631	0.0019138	0.00288602	0.00184985	0.00202573	0.101525
Cs2g19680	3	0.0380682	0.0640646	0.182826	0.0732924	0.0556457	0.120379	0.0760935	0.032994	0.0437683	0.0381733	0.0503488	0.031823	0.0420328	0.0575408	0.0929495
Cs2g21460	3	0.0118357	0.00699606	0.603557	0.00776981	0.0255992	0.174933	0.0522366	0.0056729	0.00582529	0.00560258	0.00620254	0.00768963	0.00583959	0.00665652	0.0735835
Cs2g23170	3	0.0229188	0.0111205	0.340733	0.0126026	0.0538832	0.234758	0.0878144	0.00942526	0.00965452	0.00929605	0.0100321	0.0132282	0.00937799	0.0103958	0.16476
Cs2g23260	3	0.0349221	0.0258521	0.280063	0.0311119	0.0629702	0.191077	0.103354	0.0186584	0.020106	0.0188396	0.0220291	0.0239829	0.0200058	0.0228473	0.124181
Cs2g23750	3	0.00152075	0.000692925	0.89815	0.000757007	0.00394413	0.0639973	0.00871206	0.00061537	0.000608629	0.000595144	0.000631791	0.000890647	0.000604901	0.000671391	0.0176081
Cs2g24730	3	0.0318521	0.0189293	0.299546	0.0215143	0.0655556	0.193764	0.090602	0.0150093	0.0162769	0.0153801	0.0169095	0.0193892	0.0154254	0.0175889	0.162257
Cs2g25285	3	0.06059	0.0543316	0.0972331	0.0473159	0.0760632	0.0870516	0.0734276	0.0549611	0.063008	0.0624878	0.0567431	0.0498136	0.0554624	0.0671669	0.0943442
Cs2g26640	3	0.00393779	0.00210244	0.83585	0.00231285	0.00921542	0.0820521	0.0183825	0.00176413	0.00180244	0.00174096	0.0018897	0.00242827	0.00178373	0.00202039	0.0327169
Cs2g26720	3	0.0063009	0.00269275	0.560171	0.00289616	0.016915	0.275017	0.0388522	0.00247979	0.00240699	0.00237422	0.00248156	0.00365539	0.00240313	0.00265041	0.078704
Cs2g28870	3	0.0427897	0.061618	0.165558	0.0807	0.0607696	0.124242	0.0866082	0.0334708	0.0405098	0.0361045	0.0477823	0.0357045	0.0408387	0.0502381	0.0930655
Cs2g29060	3	0.00416312	0.00186879	0.703682	0.00204937	0.0107604	0.194724	0.0258382	0.0016682	0.001632	0.00159989	0.00170127	0.00245205	0.00163552	0.00180466	0.0444213
Cs2g29810	3	0.00413048	0.00209428	0.804385	0.00230546	0.00988368	0.106856	0.0214083	0.00179209	0.00179825	0.00174668	0.00188722	0.00252937	0.00179496	0.00201267	0.0353755
Cs2g29820	3	0.00583814	0.00253622	0.542712	0.00278331	0.015296	0.312545	0.0391376	0.00229038	0.00221728	0.00218053	0.00231244	0.0034205	0.00223247	0.0024483	0.0620494
Cs2g31400	3	0.00357706	0.00174304	0.813097	0.00190265	0.00878546	0.10668	0.0193564	0.00152125	0.00151357	0.00147642	0.00158073	0.0021673	0.00151139	0.00168929	0.0333986
Cs3g04050	3	0.00723892	0.00336866	0.612458	0.00375525	0.0181903	0.222967	0.0404382	0.00293019	0.002907	0.00283048	0.00304305	0.00425942	0.00289712	0.00320191	0.0695149
Cs3g04150	3	0.0428143	0.0679032	0.141755	0.0741989	0.0578321	0.111171	0.0839523	0.0398714	0.0462728	0.0424659	0.054718	0.0400953	0.0497011	0.0635827	0.0836653
Cs3g06180	3	0.00809455	0.00424815	0.680506	0.0045736	0.018955	0.152119	0.0376937	0.00366071	0.00370158	0.00359926	0.0038563	0.00503826	0.00367568	0.00416858	0.0661095
Cs3g07440	3	0.0251561	0.0156942	0.369889	0.0182709	0.050991	0.213242	0.0901599	0.0121256	0.0127512	0.0121006	0.0136912	0.016225	0.0126248	0.0142989	0.12278
Cs3g07835	3	0.0399574	0.0255869	0.23679	0.0253931	0.0743665	0.173031	0.101553	0.022756	0.023801	0.0232495	0.0240287	0.0276359	0.0231175	0.0272215	0.151512
Cs3g09140	3	0.00322059	0.001636	0.847574	0.00179943	0.0077302	0.0827513	0.0163972	0.00139815	0.00140769	0.0013662	0.00147511	0.00196553	0.00140103	0.00157341	0.0283042
Cs3g09920	3	0.00750424	0.00419264	0.730431	0.00453915	0.0172008	0.11786	0.0309691	0.00349946	0.00363845	0.003504	0.00378607	0.00466812	0.00355992	0.00408762	0.0605591
Cs3g11590	3	0.0372894	0.0307428	0.26346	0.0322516	0.067138	0.156997	0.0821916	0.0227993	0.027263	0.025199	0.0277272	0.0251707	0.024723	0.0306068	0.146442
Cs3g12080	3	0.0244175	0.0164462	0.381322	0.0189211	0.0474024	0.213723	0.0939123	0.0125937	0.0130408	0.012434	0.0142296	0.0168153	0.013277	0.0151318	0.106333
Cs3g14590	3	0.00228082	0.00112148	0.881694	0.00122876	0.00559625	0.0670986	0.0120514	0.000971346	0.000971924	0.000945905	0.00101526	0.00137734	0.000967418	0.00108289	0.0215967
Cs3g15720	3	0.0136692	0.00595451	0.368494	0.00639892	0.0343116	0.330486	0.0868983	0.00552459	0.00526128	0.00521612	0.00547367	0.00827144	0.00535199	0.00586534	0.112823
Cs3g15740	3	0.0330298	0.0357922	0.295493	0.0403375	0.0555523	0.157566	0.0816442	0.022586	0.0272596	0.0247195	0.0299292	0.0246945	0.0261848	0.033153	0.112058
Cs3g15890	3	0.0051044	0.00208514	0.532008	0.00224736	0.0143427	0.317162	0.0327446	0.00193729	0.00187629	0.00185233	0.00192698	0.00288348	0.00186551	0.00204875	0.0799153
Cs3g17310	3	0.0106647	0.00472401	0.440573	0.00530134	0.0271916	0.317922	0.0638425	0.00416256	0.00407486	0.00398079	0.00427103	0.00619521	0.00408241	0.00446469	0.0985486
Cs3g18690	3	0.00657961	0.00347088	0.722409	0.00385115	0.0152956	0.142731	0.0326565	0.00291659	0.00294653	0.00285168	0.00310842	0.00408233	0.0029438	0.00330968	0.0508477
Cs3g23100	3	0.0135096	0.00618101	0.464633	0.00658865	0.035024	0.208203	0.0555556	0.00556301	0.00565524	0.00551441	0.00572998	0.00769475	0.00544718	0.00612814	0.168572
Cs3g23250	3	0.0142482	0.00732674	0.513721	0.0080781	0.0340278	0.192465	0.0554336	0.00617617	0.00643394	0.0061846	0.00664036	0.00837746	0.00620215	0.00702199	0.127662
Cs3g23260	3	0.0150413	0.00676325	0.3437	0.00752526	0.0361478	0.34248	0.100849	0.00605863	0.00577376	0.00568798	0.00611036	0.00921288	0.00592952	0.00644326	0.102276
Cs3g23270	3	0.0040487	0.00169565	0.669813	0.00183669	0.0112701	0.210803	0.0239322	0.00155211	0.0015219	0.0014957	0.00156269	0.00227955	0.00150296	0.00165744	0.0650288
Cs3g23860	3	0.0205768	0.0140841	0.463146	0.0159921	0.0415606	0.183145	0.0693812	0.0105978	0.0115281	0.0108523	0.0122968	0.013477	0.0112296	0.0130961	0.109036
Cs3g24960	3	0.0100703	0.00496038	0.594809	0.00527631	0.0245757	0.18567	0.0462032	0.0044012	0.00442635	0.00432417	0.00455589	0.00609457	0.00436123	0.0049283	0.0953433
Cs3g25470	3	0.0155895	0.00718856	0.415944	0.00756549	0.0385016	0.253038	0.0753689	0.00662829	0.00649619	0.00641103	0.0066629	0.00942052	0.00646602	0.00722423	0.137495
Cs3g26680	3	0.00638172	0.00273203	0.5299	0.00302777	0.0170657	0.307117	0.0400357	0.00244714	0.00239178	0.00234298	0.00248807	0.0036434	0.00238507	0.00261282	0.0754285
Cs3g27520	3	0.0159571	0.0101251	0.530218	0.0110319	0.0331879	0.183437	0.063482	0.00813748	0.00846165	0.00812461	0.00899366	0.0106805	0.00846426	0.00979773	0.0899005
Cs4g07650	3	0.00456159	0.00244094	0.81042	0.00269174	0.010626	0.0952559	0.0215536	0.00204498	0.0020851	0.00201429	0.00219065	0.00282296	0.00206881	0.00234038	0.0368833
Cs4g08740	3	0.00433399	0.00177608	0.484953	0.00194257	0.0120336	0.392699	0.0303089	0.00163074	0.00157376	0.00155106	0.00162947	0.00245822	0.00157488	0.00172063	0.0598144
Cs4g08780	3	0.02458	0.016632	0.388951	0.0177404	0.0481901	0.199271	0.0871591	0.0134037	0.0139551	0.0134295	0.0148321	0.0171535	0.0140406	0.0164093	0.114251
Cs4g08900	3	0.039282	0.0443985	0.227739	0.0540047	0.0624614	0.148419	0.0876778	0.0267925	0.0325325	0.0292106	0.0363028	0.0294752	0.0312128	0.0385023	0.111988
Cs4g09200	3	0.00239358	0.00119144	0.880355	0.00130498	0.00582962	0.0665392	0.0124166	0.00102804	0.0010314	0.00100293	0.0010778	0.00145115	0.00102601	0.00115064	0.0222013
Cs4g10250	3	0.0296982	0.0194971	0.332216	0.0206542	0.0603065	0.175938	0.078336	0.0156098	0.0175135	0.0165356	0.0177734	0.0187629	0.0162452	0.0193303	0.161583
Cs4g13200	3	0.028943	0.020823	0.345036	0.0215641	0.0555247	0.182047	0.0849547	0.0166634	0.0180871	0.017272	0.018818	0.0200709	0.0176044	0.021131	0.131461
Cs4g15130	3	0.0588596	0.0371364	0.152978	0.0401407	0.0965547	0.130638	0.0920595	0.0312134	0.0358733	0.0337124	0.0349407	0.0361209	0.0314532	0.0358655	0.152454
Cs4g17505	3	0.00715612	0.00314948	0.514197	0.00349498	0.0184983	0.314765	0.0463664	0.00280642	0.00273036	0.00267637	0.00285752	0.00418667	0.00274595	0.0030082	0.0713615
Cs4g17570	3	0.00417856	0.00169816	0.481269	0.00185041	0.0117148	0.397395	0.0291554	0.00156726	0.00151147	0.00149106	0.00156149	0.00236158	0.00151072	0.00165114	0.0610836
Cs4g18000	3	0.0172143	0.00905152	0.412749	0.0101505	0.0378885	0.265527	0.0907921	0.00767222	0.0075362	0.00734035	0.00805999	0.011082	0.00771997	0.00854844	0.0986676
Cs4g18070	3	0.0239197	0.0140864	0.364541	0.0163713	0.0491488	0.232339	0.0979217	0.0111865	0.011411	0.010932	0.0123152	0.0155283	0.0115187	0.0128678	0.115913
Cs4g18080	3	0.00329355	0.00169958	0.857887	0.00185739	0.00793451	0.070162	0.0150406	0.00144502	0.00147929	0.00143032	0.001538	0.00198744	0.00145166	0.00164376	0.0311499
Cs4g18120	3	0.0571952	0.0690238	0.097856	0.0951349	0.0658385	0.0939151	0.0909717	0.0464668	0.0458823	0.0435475	0.0556325	0.056489	0.0524565	0.0543656	0.0752248
Cs4g18570	3	0.015965	0.0067041	0.355099	0.00701695	0.0424142	0.265843	0.0775854	0.00637385	0.00620083	0.00614796	0.00628182	0.00920095	0.00611497	0.00677975	0.182272
Cs4g20260	3	0.0126063	0.00508078	0.364714	0.00548693	0.0359454	0.255909	0.0591985	0.00469706	0.00466578	0.00457628	0.00472353	0.00680623	0.00451524	0.00497844	0.226096
Cs5g01530	3	0.00281787	0.00120556	0.755682	0.00131358	0.00766504	0.166666	0.0173474	0.00109319	0.00107014	0.00105075	0.00110554	0.0016101	0.00106308	0.00117165	0.0391388
Cs5g03133	3	0.0274344	0.0168798	0.323532	0.0185058	0.0535222	0.226553	0.113215	0.0140238	0.0138776	0.0135107	0.0149749	0.0192985	0.0144144	0.0162425	0.114015
Cs5g04350	3	0.0251043	0.0137436	0.334268	0.01601	0.0529537	0.242373	0.10497	0.0111641	0.0112698	0.010836	0.0120932	0.0158312	0.0113461	0.0125378	0.1255
Cs5g05240	3	0.0390031	0.058853	0.191342	0.0712857	0.0573916	0.129786	0.0833679	0.0316178	0.0393284	0.0349182	0.0459686	0.0325784	0.0392471	0.0507571	0.0945552
Cs5g06360	3	0.00255566	0.00130739	0.885477	0.0014315	0.00617992	0.0583508	0.0120107	0.00111391	0.00113567	0.00109911	0.00118242	0.0015416	0.00111757	0.00126237	0.0242345
Cs5g08360	3	0.0246557	0.0118577	0.321765	0.0131201	0.0589038	0.213427	0.0829401	0.0102155	0.0106305	0.0102322	0.0108468	0.0139502	0.0101164	0.0113236	0.196016
Cs5g08940	3	0.0034403	0.00182566	0.855537	0.00199712	0.0081003	0.0719421	0.0159596	0.0015409	0.00157434	0.00152213	0.00164578	0.00211661	0.00155533	0.00176383	0.0294791
Cs5g10750	3	0.00109817	0.000516249	0.936504	0.000564637	0.00280177	0.0369344	0.0058253	0.000452726	0.000452741	0.000441112	0.0004698	0.00064557	0.000447577	0.000499461	0.0123467
Cs5g10770	3	0.0116643	0.00722225	0.638612	0.00791433	0.0252606	0.14227	0.0435177	0.00575618	0.00613672	0.00584772	0.00643934	0.00744765	0.00597554	0.0069499	0.0789857
Cs5g13580	3	0.0035434	0.00159677	0.749529	0.00175052	0.0091627	0.16369	0.0216341	0.00142288	0.00139545	0.00136707	0.00145372	0.00208468	0.00139609	0.00154235	0.0384313
Cs5g15470	3	0.00361258	0.00173711	0.802963	0.00191929	0.00895987	0.115053	0.0197511	0.00150543	0.00150062	0.0014605	0.00157006	0.00215892	0.0014953	0.00166449	0.0346479
Cs5g15510	3	0.023291	0.0108402	0.320332	0.0113888	0.0576656	0.201884	0.0767592	0.00985022	0.0101712	0.00990569	0.0101563	0.0132234	0.00962261	0.0108943	0.224015
Cs5g17210	3	0.0303834	0.0204983	0.323914	0.0209977	0.05936	0.183844	0.0876693	0.0169951	0.0182665	0.0175538	0.0187698	0.0206548	0.0176762	0.0210604	0.142356
Cs5g17960	3	0.014415	0.00699229	0.482908	0.0074207	0.0358095	0.196496	0.0564245	0.00620572	0.00637041	0.0061943	0.00646657	0.00841944	0.00613202	0.00695912	0.152786
Cs5g19320	3	0.0364563	0.0289073	0.271486	0.0302481	0.0667818	0.159922	0.0822307	0.0218162	0.0257893	0.0239479	0.0261745	0.0243832	0.0234722	0.0288862	0.149499
Cs5g19890	3	0.00987862	0.00395816	0.408093	0.00428284	0.0284792	0.276424	0.0509304	0.00366144	0.00361363	0.00354903	0.00367234	0.00535731	0.00351913	0.00387231	0.190709
Cs5g20500	3	0.0138762	0.00653013	0.475436	0.00702746	0.0353055	0.202039	0.0552666	0.00577067	0.00592229	0.00574758	0.00602075	0.00792426	0.00568748	0.00641101	0.161035
Cs5g21850	3	0.00227595	0.00100408	0.828742	0.00109889	0.00604916	0.111776	0.0134457	0.000898539	0.000885323	0.000866749	0.000917223	0.00131247	0.000878882	0.000971461	0.0288777
Cs5g22360	3	0.0282311	0.0205322	0.358204	0.0214349	0.0549955	0.17399	0.0775909	0.016061	0.0180201	0.0170161	0.0185528	0.0189373	0.017045	0.0206447	0.138744
Cs5g22365	3	0.0409629	0.0274836	0.233892	0.0283654	0.0773366	0.158575	0.086912	0.0225623	0.0259024	0.0244322	0.025601	0.0259696	0.0233282	0.0279174	0.170759
Cs5g22725	3	0.0310584	0.0168606	0.29024	0.0178241	0.0681866	0.183214	0.0831176	0.014501	0.0156905	0.0150334	0.0156674	0.0183233	0.0145362	0.0167903	0.198957
Cs5g23250	3	0.0296071	0.0189016	0.307761	0.0221607	0.0565009	0.22227	0.114208	0.0147184	0.0149123	0.0142866	0.0163439	0.020324	0.0153392	0.0171213	0.115544
Cs5g24170	3	0.00962042	0.00368721	0.348217	0.00396114	0.0287964	0.301449	0.0523372	0.00347974	0.00339784	0.00335308	0.00344	0.00515488	0.0033161	0.00363409	0.226156
Cs5g28570	3	0.00759715	0.00332769	0.564669	0.00355852	0.0200528	0.243961	0.0428992	0.00305481	0.00298682	0.00294252	0.00307125	0.00443661	0.00296936	0.00329304	0.0911807
Cs5g29870	3	0.00604372	0.00265219	0.581123	0.00294028	0.0158556	0.269633	0.0372455	0.00235897	0.00231179	0.00226209	0.00241014	0.00349156	0.00230834	0.00253527	0.0668281
Cs5g29940	3	0.00533206	0.00221289	0.45018	0.00242735	0.0144964	0.407821	0.0380842	0.00202446	0.00194802	0.00192017	0.00202487	0.00306138	0.00195894	0.00213784	0.0643702
Cs5g30070	3	0.0505586	0.0401659	0.164308	0.0390755	0.0768431	0.13965	0.107146	0.0356133	0.0359368	0.0355141	0.037473	0.0415003	0.0371061	0.0434666	0.115644
Cs5g30350	3	0.00863461	0.00435886	0.613023	0.0048358	0.0203175	0.207959	0.0469682	0.00373171	0.00370475	0.00360509	0.00391331	0.00534579	0.00373448	0.00415929	0.0657088
Cs5g30700	3	0.0121338	0.00655268	0.586852	0.00697115	0.028151	0.167607	0.0483063	0.00561964	0.00581173	0.0056258	0.00598539	0.00748658	0.00566294	0.00650083	0.100732
Cs5g30720	3	0.0074337	0.00293633	0.401708	0.00313942	0.021311	0.372557	0.0479289	0.00277856	0.00267079	0.00264729	0.0027299	0.00416395	0.00265564	0.00290866	0.12243
Cs5g30970	3	0.0438443	0.078378	0.0934863	0.0702554	0.0534221	0.078933	0.0653967	0.0524433	0.0639412	0.0596211	0.0703371	0.0441069	0.066287	0.090285	0.0692628
Cs5g31090	3	0.00286256	0.00122986	0.755364	0.00134395	0.00775537	0.166689	0.017592	0.00111106	0.00108874	0.00106814	0.00112615	0.00163652	0.00108173	0.00119189	0.0388595
Cs5g32110	3	0.0037515	0.00168348	0.755178	0.0018548	0.00983079	0.150536	0.021253	0.0014897	0.00147634	0.00144123	0.00153263	0.00216556	0.00146271	0.00161814	0.0447264
Cs5g33670	3	0.00415703	0.0019356	0.748668	0.00211461	0.0104793	0.154189	0.0243276	0.00171435	0.00168711	0.00165145	0.0017601	0.00248643	0.00168996	0.00187533	0.0412642
Cs5g34450	3	0.00625475	0.00256834	0.500944	0.00282455	0.0175183	0.319017	0.0380859	0.00233518	0.00228508	0.0022419	0.00235608	0.0034752	0.0022594	0.00247441	0.0953599
Cs5g34830	3	0.0243173	0.0173567	0.411902	0.018375	0.048375	0.173791	0.071586	0.0134945	0.0150138	0.01418	0.0155755	0.0162019	0.014311	0.017219	0.128301
Cs6g01390	3	0.00397398	0.00206283	0.825481	0.00227975	0.0094483	0.0900043	0.0191145	0.00174042	0.00177009	0.00171138	0.00185508	0.00242124	0.00175215	0.00197433	0.0344111
Cs6g02290	3	0.0116895	0.00583362	0.559752	0.00644092	0.0285195	0.188803	0.0488871	0.00496284	0.00511578	0.00493261	0.00528896	0.00683541	0.00496067	0.00558662	0.112391
Cs6g04120	3	0.00315757	0.0013587	0.733266	0.00147686	0.00851684	0.181726	0.0196669	0.00123416	0.00120521	0.00118453	0.00124616	0.00181847	0.00120048	0.00132356	0.0416184
Cs6g05010	3	0.00647924	0.00331588	0.720537	0.00369181	0.0154605	0.142441	0.0312812	0.00279534	0.00283847	0.0027431	0.00297782	0.00391586	0.00280929	0.00315216	0.0555608
Cs6g09080	3	0.0246353	0.0184399	0.412269	0.0204046	0.04817	0.172961	0.0713828	0.0135854	0.0153814	0.0143433	0.0161957	0.0163243	0.0146081	0.0175118	0.123787
Cs6g10360	3	0.00220599	0.00111747	0.898995	0.00121941	0.00537063	0.051893	0.010456	0.000957808	0.000974288	0.000944173	0.00101277	0.00132784	0.00095885	0.0010826	0.0214839
Cs6g10640	3	0.00727272	0.00304113	0.545173	0.00327219	0.0203344	0.236878	0.0383429	0.00279487	0.00276243	0.00271267	0.00281617	0.00405156	0.00270249	0.00299123	0.124854
Cs6g11120	3	0.0330638	0.0331604	0.295737	0.0355474	0.0561129	0.163204	0.0860891	0.022603	0.0261188	0.024195	0.0284275	0.0251871	0.025697	0.0322597	0.112598
Cs6g11130	3	0.015672	0.00933124	0.537507	0.010047	0.0346109	0.165828	0.0541511	0.00762386	0.00817439	0.00780512	0.00843798	0.00976867	0.00783628	0.00913235	0.114075
Cs6g12070	3	0.0121881	0.0050674	0.387948	0.00563881	0.033126	0.306508	0.0653938	0.00454947	0.00448697	0.00438463	0.00463226	0.00673576	0.00441477	0.00482666	0.150099
Cs6g12275	3	0.0361555	0.0170736	0.230816	0.0174989	0.0821274	0.177529	0.0917557	0.0159657	0.0166772	0.016288	0.016296	0.020672	0.0154644	0.017583	0.228097
Cs6g12420	3	0.013814	0.00528994	0.294652	0.00561163	0.0408001	0.251334	0.0649151	0.00505411	0.00495682	0.0048987	0.00497326	0.00738002	0.00479889	0.00527811	0.286244
Cs6g14130	3	0.0290852	0.0218268	0.334329	0.0238281	0.0533412	0.196914	0.0986678	0.0167971	0.0175325	0.016775	0.0190636	0.0213104	0.0179659	0.0210178	0.111546
Cs6g15190	3	0.0441074	0.0254353	0.210147	0.0257546	0.0861504	0.157752	0.0913909	0.022643	0.0249954	0.0240298	0.0242552	0.0269457	0.0225889	0.0264315	0.187373
Cs6g15440	3	0.0024207	0.00121718	0.882457	0.00133308	0.00586315	0.0642928	0.0123445	0.00104658	0.00105282	0.00102287	0.0011004	0.00147131	0.00104639	0.00117544	0.0221559
Cs6g15740	3	0.00294763	0.00136543	0.815482	0.00149064	0.00749783	0.114224	0.0170704	0.00121015	0.00119363	0.0011679	0.00124291	0.00175172	0.00119215	0.00132381	0.0308393
Cs6g15770	3	0.00630479	0.00327103	0.748876	0.00354879	0.0151753	0.114021	0.0269269	0.0027875	0.00287561	0.0027778	0.00297213	0.00378663	0.00279999	0.00318488	0.0606915
Cs6g16200	3	0.0304714	0.0294093	0.334055	0.0330151	0.0535603	0.164468	0.0794855	0.019484	0.0230401	0.0210749	0.0249712	0.0219695	0.0220555	0.027421	0.115519
Cs6g17010	3	0.0337662	0.0252381	0.288785	0.0302977	0.0608069	0.194186	0.104112	0.0182107	0.0194756	0.01829	0.0214494	0.0235229	0.0195676	0.0223538	0.119938
Cs6g17780	3	0.0193731	0.00933936	0.332175	0.0104558	0.0436064	0.299946	0.11517	0.00819738	0.00784784	0.00770861	0.00837477	0.0123006	0.00811007	0.0088411	0.108555
Cs6g18210	3	0.0241104	0.0121691	0.335903	0.0139775	0.0544584	0.238516	0.0945919	0.0101381	0.0103465	0.00994801	0.0108746	0.0142931	0.0101616	0.0112402	0.149271
Cs6g18370	3	0.0333929	0.0275453	0.298367	0.0282811	0.0600974	0.169157	0.0868087	0.0210436	0.0236804	0.0223541	0.024717	0.0240366	0.0228238	0.0281138	0.129581
Cs6g18390	3	0.0149591	0.0092858	0.560302	0.00994558	0.0321225	0.163113	0.0539807	0.00754504	0.00802193	0.00767811	0.00835792	0.00966101	0.00780923	0.00913412	0.0980838
Cs6g18680	3	0.00339748	0.00177066	0.849476	0.0019453	0.00804652	0.0784193	0.0165731	0.0015009	0.00152146	0.00147357	0.00159456	0.00208728	0.00151066	0.00170425	0.028979
Cs6g21180	3	0.00227137	0.0011266	0.890552	0.00122266	0.00558783	0.0579975	0.0111844	0.000978081	0.000986788	0.000959599	0.0010244	0.00136657	0.000974561	0.00109754	0.0226702
Cs6g21240	3	0.0110634	0.00614464	0.598905	0.00674388	0.0246332	0.187337	0.0525767	0.00514627	0.0051936	0.00503277	0.0054987	0.00711154	0.00522857	0.00591638	0.0734683
Cs6g21990	3	0.00730829	0.00354378	0.66283	0.00394303	0.0180631	0.174989	0.0361589	0.00303683	0.00306531	0.00296987	0.00319901	0.00430824	0.00302401	0.00337221	0.0701878
Cs6g22290	3	0.0425028	0.0869662	0.0910679	0.0883061	0.0505899	0.0782266	0.0670421	0.0505452	0.0584545	0.0541008	0.0709057	0.045212	0.066424	0.0856094	0.0640468
Cs7g03670	3	0.0199743	0.0145332	0.486435	0.0158484	0.0398098	0.166855	0.0634881	0.010959	0.0121386	0.0114194	0.0128148	0.0133846	0.0117177	0.0140099	0.106612
Cs7g04030	3	0.0386113	0.0541868	0.205407	0.0594434	0.0593424	0.128727	0.0765219	0.030821	0.0411325	0.0360798	0.0448572	0.0301181	0.037624	0.0508383	0.106289
Cs7g07160	3	0.00346564	0.00147564	0.677671	0.00161036	0.00939442	0.228503	0.0223723	0.00134083	0.00130544	0.00128339	0.00135189	0.00198945	0.00130276	0.00143218	0.0455015
Cs7g09380	3	0.00440174	0.00180793	0.509673	0.00196593	0.0122151	0.365678	0.0303442	0.00166745	0.00160859	0.00158707	0.00166239	0.00250503	0.00160921	0.00176127	0.061513
Cs7g10050	3	0.00595672	0.00277719	0.697888	0.00297792	0.0151736	0.160102	0.0306321	0.00248856	0.00247432	0.00242313	0.0025501	0.00353036	0.00244719	0.00273915	0.0658397
Cs7g11850	3	0.00445048	0.00235543	0.819353	0.00255669	0.0105398	0.0860004	0.0197947	0.00199867	0.00205161	0.00198364	0.00213274	0.00272239	0.00201454	0.00229239	0.0397536
Cs7g11950	3	0.0118574	0.00468755	0.356096	0.00494954	0.0337094	0.302829	0.0654027	0.0044849	0.00433264	0.00429972	0.00439007	0.00661936	0.0042735	0.00470079	0.187367
Cs7g12370	3	0.0123716	0.00707659	0.594993	0.00757169	0.0275597	0.16682	0.0502233	0.005947	0.00614659	0.00593898	0.00640414	0.00789229	0.00605883	0.00697783	0.0880193
Cs7g12870	3	0.00478839	0.00197523	0.473795	0.00216911	0.0131756	0.394722	0.0334906	0.00180491	0.00174272	0.00171606	0.00180827	0.00272324	0.00174589	0.00190616	0.0624369
Cs7g13180	3	0.0302245	0.0155356	0.289181	0.0171808	0.0678047	0.197628	0.0882341	0.0131386	0.0139607	0.0133523	0.0142004	0.0173947	0.0131305	0.014822	0.194212
Cs7g13740	3	0.00640838	0.00324217	0.703698	0.0035976	0.015231	0.160992	0.0338297	0.0027637	0.00276458	0.00268443	0.00291222	0.00392955	0.00276894	0.00309289	0.0520851
Cs7g13930	3	0.00571312	0.00242418	0.493992	0.00265773	0.0152361	0.359617	0.0396968	0.00220606	0.00212732	0.00209526	0.00221488	0.00331723	0.00214177	0.00234278	0.0642181
Cs7g16240	3	0.0478644	0.059577	0.134075	0.0565514	0.0677964	0.102442	0.071688	0.0415261	0.0572382	0.0511994	0.0556482	0.0371304	0.0480632	0.0649934	0.104207
Cs7g16260	3	0.0391915	0.0875135	0.095571	0.0804297	0.0499889	0.0740937	0.0548186	0.04512	0.0740353	0.0614015	0.0763275	0.034516	0.060714	0.0955615	0.0707173
Cs7g17600	3	0.00384622	0.00175534	0.751184	0.00191177	0.00985631	0.156106	0.0228431	0.00156739	0.00153876	0.00150843	0.00160085	0.00228117	0.00153932	0.00170599	0.0407559
Cs7g22000	3	0.0461993	0.0313836	0.188073	0.0368551	0.0740377	0.177718	0.144703	0.0253102	0.0240989	0.0234969	0.0270698	0.0361306	0.0262469	0.0283207	0.110357
Cs7g22130	3	0.00444848	0.0019109	0.626727	0.00210454	0.0119359	0.256823	0.0283041	0.00171833	0.00167826	0.00164585	0.0017435	0.00255108	0.00167438	0.00183835	0.0548965
Cs7g22500	3	0.00178756	0.000890826	0.914292	0.000969739	0.00439231	0.0452595	0.00871453	0.000769668	0.000778769	0.000756277	0.000808892	0.00107351	0.000767987	0.000865227	0.0178735
Cs7g22690	3	0.062364	0.0400993	0.12854	0.0369604	0.0902999	0.1186	0.100026	0.0424422	0.0416883	0.0424966	0.0401879	0.0485147	0.0408317	0.0464879	0.120461
Cs7g23170	3	0.0276015	0.0110235	0.24014	0.011263	0.0707701	0.22504	0.107203	0.0110066	0.0105666	0.010583	0.0105248	0.0158377	0.0103628	0.011433	0.226645
Cs7g24960	3	0.021039	0.00896274	0.306605	0.0100151	0.0544322	0.251187	0.0873574	0.00796771	0.00799596	0.00777269	0.00820524	0.0115309	0.00775156	0.00849583	0.200682
Cs7g25010	3	0.00675098	0.00311277	0.601979	0.00345456	0.0169484	0.243722	0.040762	0.00273366	0.00268346	0.00262237	0.00281477	0.00401433	0.00269569	0.0029717	0.0627342
Cs7g25610	3	0.0153063	0.00623287	0.338275	0.0065599	0.0426469	0.242399	0.0679242	0.0059025	0.0058306	0.00575465	0.00585555	0.00844732	0.00564844	0.00626634	0.236951
Cs7g26770	3	0.00599473	0.00233419	0.422293	0.00251725	0.017701	0.368896	0.0376267	0.00219076	0.00212302	0.00209694	0.00216661	0.00327823	0.00209476	0.00229249	0.126394
Cs7g27290	3	0.00504132	0.00276619	0.804436	0.00304111	0.011653	0.0923463	0.0221921	0.00229714	0.00237145	0.00228332	0.00248364	0.00311805	0.00233416	0.00265863	0.0409771
Cs7g28170	3	0.0375871	0.0312307	0.246662	0.0348898	0.0626201	0.181329	0.114386	0.0233363	0.0240165	0.0229787	0.026786	0.029528	0.0253621	0.0293591	0.109928
Cs7g28190	3	0.0235026	0.0100211	0.283199	0.0109019	0.0611708	0.21633	0.0824314	0.00907213	0.00924447	0.00899142	0.00930962	0.0127156	0.00878621	0.00973481	0.24459
Cs7g28560	3	0.00638431	0.00306527	0.66058	0.00337893	0.0156094	0.198625	0.0368954	0.00267562	0.00263734	0.00257568	0.00276972	0.0038763	0.00265346	0.00294395	0.055329
Cs7g29080	3	0.0122735	0.00690173	0.566753	0.00767499	0.0269947	0.200137	0.0583839	0.00570442	0.00576373	0.00557144	0.00613726	0.00791183	0.00581657	0.00656344	0.0774124
Cs7g29810	3	0.0302161	0.0209436	0.331667	0.0223027	0.0599226	0.173247	0.0782531	0.0163568	0.018583	0.0174473	0.0189581	0.0193881	0.0172146	0.0206367	0.154864
Cs7g30250	3	0.0197493	0.00940527	0.377728	0.00978606	0.0481789	0.216581	0.0752547	0.00861105	0.00870464	0.00853595	0.00878672	0.0117151	0.00843251	0.00955404	0.178977
Cs7g30290	3	0.00624917	0.00333922	0.74181	0.00369851	0.0144538	0.130754	0.0303704	0.00279625	0.00283528	0.00274146	0.00298995	0.00388964	0.00282842	0.00318888	0.048055
Cs7g31730	3	0.0204616	0.0127939	0.429639	0.0146554	0.0417067	0.217479	0.0840239	0.0100268	0.0103286	0.00987689	0.0111649	0.0136025	0.0104372	0.0118285	0.101975
Cs7g31940	3	0.0369212	0.0351713	0.252327	0.0378178	0.0606687	0.166906	0.0997546	0.0251525	0.0273679	0.0258401	0.0302258	0.0293075	0.0281432	0.0341582	0.110239
Cs7g32370	3	0.0268719	0.0194642	0.362477	0.0209861	0.0506975	0.196832	0.0922237	0.0152285	0.0159493	0.0152806	0.0171563	0.0192809	0.0161747	0.0189802	0.112397
Cs8g03750	3	0.00516658	0.00235383	0.723191	0.00252899	0.0135052	0.145555	0.0260842	0.00211387	0.00210996	0.00206419	0.00216562	0.0029997	0.0020725	0.00231719	0.0657725
Cs8g04300	3	0.0337196	0.0274711	0.30067	0.0306533	0.061865	0.167174	0.0821226	0.0195481	0.0229716	0.0211429	0.0240601	0.0225405	0.0213009	0.0258061	0.138954
Cs8g04660	3	0.00449349	0.00202721	0.744185	0.00221249	0.0118599	0.139485	0.0229967	0.00179877	0.00180109	0.00175606	0.00185516	0.00257099	0.00176586	0.00196554	0.0592271
Cs8g05400	3	0.0452489	0.0311596	0.204154	0.0303079	0.079518	0.153659	0.0964442	0.0275687	0.0299419	0.0290533	0.0296335	0.0315606	0.0282185	0.0338382	0.149694
Cs8g05640	3	0.0531168	0.0615022	0.105244	0.057275	0.0656549	0.0946581	0.0838757	0.0527095	0.0534071	0.0529742	0.0574475	0.0529461	0.0583398	0.0690013	0.0818481
Cs8g05800	3	0.00439562	0.00210687	0.75648	0.00231832	0.010855	0.144483	0.0249155	0.00183829	0.00181994	0.0017758	0.00190624	0.00264991	0.00182304	0.00202681	0.0406049
Cs8g09090	3	0.0126206	0.0056904	0.386639	0.00628468	0.0308266	0.341439	0.0840626	0.00510679	0.00489029	0.00481652	0.00515539	0.00769421	0.00499971	0.00545883	0.0943157
Cs8g09660	3	0.0500121	0.0463437	0.155622	0.0433851	0.0757127	0.12109	0.0843954	0.0381883	0.04545	0.0430748	0.0443502	0.038049	0.0411724	0.052205	0.120949
Cs8g12000	3	0.0401375	0.0427847	0.225093	0.0527779	0.0639689	0.152296	0.0917408	0.02646	0.0313166	0.028333	0.0350522	0.0299686	0.0304298	0.0367677	0.112873
Cs8g12450	3	0.0419793	0.0819555	0.110626	0.0858375	0.0553759	0.0843167	0.0603578	0.0418001	0.0661013	0.0547454	0.0691578	0.0346301	0.0540785	0.0781398	0.0808981
Cs8g12920	3	0.0156924	0.00631026	0.317886	0.00675984	0.0443868	0.235599	0.0667512	0.00588018	0.00586595	0.0057566	0.00589849	0.00843238	0.00563788	0.00623074	0.262912
Cs8g13110	3	0.00466722	0.00200646	0.666058	0.00216099	0.0126241	0.207419	0.0275087	0.0018364	0.00179689	0.00176803	0.00184871	0.00268469	0.00178308	0.00197198	0.0638658
Cs8g13680	3	0.042793	0.0518979	0.177976	0.0504237	0.0647373	0.123981	0.0799798	0.0353657	0.0448085	0.040886	0.0464507	0.03411	0.0413313	0.0554877	0.109771
Cs8g16900	3	0.00447626	0.00214989	0.754113	0.00236312	0.0110354	0.145295	0.0253289	0.00187665	0.00185763	0.00181291	0.0019456	0.00270325	0.00186136	0.00207028	0.0411114
Cs8g17430	3	0.0100146	0.00593544	0.66811	0.00658861	0.0220962	0.140319	0.0400872	0.00476507	0.00501192	0.00478813	0.00528011	0.00631738	0.0049137	0.00564732	0.0701245
Cs8g18200	3	0.00580883	0.00243398	0.501324	0.00263656	0.0157293	0.344623	0.0392983	0.00224439	0.00216218	0.00213489	0.00223766	0.00335937	0.00217026	0.00237971	0.0714579
Cs8g18220	3	0.00576686	0.00242505	0.524464	0.00267929	0.0156962	0.32178	0.0368584	0.00218759	0.00213363	0.0020928	0.00221414	0.00326667	0.00212535	0.00232624	0.0739836
Cs8g19840	3	0.0397748	0.0361104	0.232271	0.0444112	0.0644658	0.170877	0.108025	0.0243657	0.0263272	0.0245407	0.0298589	0.0302812	0.0270979	0.0312609	0.110333
Cs9g02790	3	0.0434423	0.0710254	0.140027	0.0965273	0.0585804	0.110077	0.0816503	0.0365383	0.0446158	0.039517	0.0538055	0.037897	0.0456532	0.0561889	0.0844545
Cs9g03820	3	0.0162911	0.00635891	0.290008	0.00669054	0.046768	0.23799	0.0712198	0.00609761	0.00599737	0.00593103	0.0059973	0.0088014	0.00579298	0.00639614	0.27966
Cs9g05630	3	0.039708	0.0523244	0.198297	0.0532205	0.060988	0.128124	0.0780696	0.0324907	0.0422956	0.0378459	0.0450528	0.0314566	0.0390003	0.0530406	0.108086
Cs9g06150	3	0.00996116	0.00416902	0.453333	0.00458401	0.0274779	0.274755	0.0517065	0.00376085	0.00373119	0.00364688	0.003829	0.00549502	0.00364936	0.00401523	0.145887
Cs9g06160	3	0.0410026	0.0383183	0.224662	0.0477903	0.0660675	0.16375	0.102767	0.0252177	0.0280567	0.0258855	0.0316161	0.0305828	0.0282066	0.0327805	0.113296
Cs9g06660	3	0.00156287	0.000700031	0.891742	0.000763281	0.00412159	0.0678365	0.00888387	0.000625088	0.000618474	0.000605063	0.000639921	0.000905338	0.000612651	0.000679594	0.0197035
Cs9g06930	3	0.005499	0.00222353	0.533126	0.00239887	0.0157475	0.291623	0.0329973	0.00206319	0.00201274	0.00198326	0.00205829	0.00305199	0.00198497	0.00218237	0.101048
Cs9g10380	3	0.0034403	0.00182566	0.855537	0.00199712	0.0081003	0.0719421	0.0159596	0.0015409	0.00157434	0.00152213	0.00164578	0.00211661	0.00155533	0.00176383	0.0294791
Cs9g10490	3	0.0161263	0.00709815	0.384158	0.00763222	0.0426599	0.220692	0.064072	0.00641136	0.00651735	0.00635016	0.00658613	0.00894569	0.00624381	0.00697738	0.209529
Cs9g11190	3	0.0256341	0.0151558	0.365241	0.0159641	0.0553276	0.183564	0.0747216	0.0126619	0.0137698	0.013154	0.013932	0.0157945	0.0129223	0.0151456	0.167011
Cs9g13460	3	0.0404107	0.0484156	0.202457	0.0547231	0.060794	0.145131	0.0967818	0.0308064	0.0345317	0.0320097	0.0397413	0.0343014	0.0362246	0.0445829	0.0990891
Cs9g13930	3	0.00372272	0.00159169	0.679977	0.00174712	0.010088	0.219524	0.0232209	0.00143523	0.00140472	0.00137766	0.00145527	0.00212331	0.00139711	0.0015361	0.0493989
Cs9g14140	3	0.0146471	0.00719483	0.484143	0.0075845	0.035816	0.200728	0.0588493	0.00641891	0.00654335	0.00638092	0.00665773	0.0087179	0.0063463	0.00721023	0.142763
Cs9g14710	3	0.043305	0.0623336	0.156157	0.075012	0.0598716	0.122536	0.0913604	0.0362759	0.0410797	0.0376604	0.0491378	0.0391552	0.0442256	0.0540653	0.0878246
Cs9g15010	3	0.0391862	0.077052	0.143753	0.0896818	0.0545536	0.101116	0.067537	0.0363194	0.0527582	0.0444418	0.0599559	0.0326808	0.0476155	0.0674042	0.0859446
Cs9g15835	3	0.00293766	0.00153286	0.870815	0.00168188	0.00697651	0.0665012	0.014064	0.00129853	0.00132058	0.00127812	0.0013816	0.00179873	0.00130727	0.00147705	0.0256292
Cs9g17210	3	0.00653844	0.00289314	0.565468	0.00321228	0.0169797	0.276613	0.0404204	0.00256643	0.00251343	0.00245897	0.0026253	0.00380011	0.00251476	0.00276159	0.0686341
Cs9g17610	3	0.03572	0.0348136	0.273392	0.0377435	0.0616435	0.15365	0.0801387	0.0234386	0.0288383	0.0261878	0.0302796	0.0252569	0.0264458	0.033444	0.129008
Cs9g17760	3	0.0275243	0.0148607	0.323007	0.0158548	0.0616705	0.188643	0.0790455	0.0126759	0.0136435	0.013067	0.0137237	0.0162169	0.0127328	0.014671	0.192663
Cs9g17790	3	0.0408633	0.0298637	0.233485	0.0298244	0.0740879	0.156503	0.0881783	0.0245824	0.028095	0.0266507	0.0279013	0.0275706	0.0257439	0.0314167	0.155234
Cs9g18290	3	0.00129543	0.000605164	0.920885	0.000661721	0.00330156	0.0479347	0.00718685	0.000532909	0.000529526	0.00051688	0.000550575	0.000765464	0.000526113	0.000585724	0.0141225
orange1.1t00539	3	0.0162034	0.00881243	0.451121	0.00986606	0.0353817	0.247201	0.0816605	0.00737856	0.00732266	0.00711052	0.00783213	0.0104902	0.00747217	0.00833216	0.093816
orange1.1t00573	3	0.0354816	0.0421899	0.259943	0.04804	0.0576831	0.14867	0.0814016	0.0254072	0.0316036	0.0283149	0.0348701	0.0269214	0.0300141	0.0385939	0.110865
orange1.1t00733	3	0.0382218	0.0272385	0.256391	0.0289331	0.0719451	0.162315	0.0847933	0.0212301	0.0246858	0.0230383	0.0248496	0.0244566	0.0223478	0.026847	0.162707
orange1.1t00746	3	0.00952408	0.00406862	0.400623	0.0044233	0.0246769	0.372683	0.0663612	0.00374368	0.00357402	0.00353447	0.0037258	0.00565297	0.00362753	0.00396365	0.0898168
orange1.1t00747	3	0.0026699	0.00117144	0.789822	0.00128323	0.00710181	0.140557	0.0162021	0.0010502	0.00103143	0.00101059	0.00106976	0.00154115	0.00102629	0.00113249	0.0333301
orange1.1t01115	3	0.0100849	0.00419551	0.454	0.00453843	0.028227	0.249215	0.0493637	0.00383767	0.00381865	0.00374032	0.00388441	0.00554076	0.00371075	0.00410422	0.171738
orange1.1t01577	3	0.0330592	0.0292629	0.296203	0.0345683	0.0568704	0.18219	0.0982734	0.0200129	0.0218857	0.0204079	0.0244797	0.0245765	0.0222325	0.0261908	0.109787
orange1.1t01783	3	0.034661	0.0359147	0.273692	0.0391508	0.0572619	0.163003	0.0910916	0.0241298	0.0274461	0.0254782	0.030398	0.0271687	0.0276131	0.0343572	0.108634
orange1.1t02069	3	0.0363621	0.045957	0.243618	0.0524924	0.0579227	0.143648	0.0809563	0.0269099	0.0339305	0.0302287	0.0376659	0.0280233	0.0321989	0.0418362	0.10825
orange1.1t02394	3	0.00388392	0.00197479	0.831102	0.00215539	0.00945835	0.0825838	0.0176223	0.00168741	0.00172725	0.00167089	0.001791	0.00232371	0.00169057	0.00191241	0.038416
orange1.1t02395	3	0.00883052	0.00468852	0.67563	0.00506497	0.0209357	0.137793	0.0357016	0.00397671	0.00413393	0.00398643	0.00426366	0.00533299	0.00400774	0.00458214	0.0810718
orange1.1t02509	3	0.0107853	0.00608694	0.612509	0.00675726	0.0238562	0.180636	0.0505468	0.0050195	0.00509757	0.00492141	0.00541669	0.00692077	0.00512319	0.00579738	0.0705255
orange1.1t02573	3	0.0391959	0.0587827	0.184546	0.0613352	0.0578162	0.123808	0.0793596	0.0341646	0.0435081	0.0389548	0.0486534	0.0331072	0.0423552	0.057784	0.096629
orange1.1t02620	3	0.00595734	0.00230463	0.400878	0.0024987	0.0176907	0.388994	0.0377429	0.00215573	0.00209018	0.00206244	0.00213562	0.00323711	0.00206144	0.00225173	0.12794
orange1.1t02662	3	0.00988305	0.00569474	0.668995	0.00625308	0.0222874	0.136845	0.038445	0.00464067	0.00489541	0.00468287	0.005108	0.00612655	0.00475616	0.00547424	0.0759121
orange1.1t02697	3	0.0332761	0.0237914	0.299048	0.0243739	0.0637602	0.170515	0.083567	0.0191133	0.0215333	0.0203964	0.0218227	0.0222075	0.0201104	0.0243868	0.152098
orange1.1t02828	3	0.015966	0.00620096	0.287973	0.0065361	0.046128	0.23828	0.0701923	0.00594177	0.00584473	0.00577826	0.0058458	0.00859139	0.00564334	0.00622598	0.284852
orange1.1t03038	3	0.0203082	0.0144778	0.465794	0.0159891	0.0398316	0.186164	0.0733726	0.0110553	0.0117553	0.0111734	0.0126554	0.0140708	0.0117704	0.0138065	0.0977757
orange1.1t03072	3	0.0320216	0.022412	0.310924	0.0230164	0.0621951	0.173196	0.0828391	0.0181075	0.0202485	0.0192188	0.0205508	0.0212608	0.0189867	0.0229277	0.152094
orange1.1t03150	3	0.0015832	0.000721881	0.8992	0.000789471	0.00412657	0.0608774	0.00869509	0.000639051	0.000635694	0.000620544	0.000658455	0.000919816	0.000628553	0.000698656	0.0192058
orange1.1t03294	3	0.0382117	0.076101	0.151782	0.0906382	0.0533606	0.105658	0.0705153	0.0354654	0.0491667	0.041996	0.0577638	0.0328047	0.0468057	0.0654946	0.0842361
orange1.1t03504	3	0.0069332	0.00364456	0.708542	0.00405604	0.0161518	0.149309	0.0342645	0.00305751	0.00309199	0.00299045	0.00326198	0.0042838	0.00308542	0.00346565	0.0538622
orange1.1t03749	3	0.00845138	0.00331421	0.397534	0.00360516	0.0247773	0.320553	0.047825	0.00307385	0.00300946	0.00295992	0.00306909	0.00456506	0.00294738	0.00322673	0.171089
orange1.1t03887	3	0.0612633	0.0667919	0.0986162	0.0861985	0.0737018	0.0898912	0.0768287	0.0451486	0.0543852	0.0490391	0.0580015	0.0475434	0.0496763	0.0547603	0.088154
orange1.1t04068	3	0.00513464	0.00209873	0.534611	0.00229838	0.014487	0.312466	0.0319549	0.00191753	0.00187256	0.00183953	0.00192856	0.00285541	0.00185286	0.00203027	0.0826519
orange1.1t04341	3	0.00984946	0.00550646	0.662713	0.00599592	0.0226376	0.138818	0.038295	0.0045596	0.00479412	0.0045986	0.0049713	0.00603544	0.00464286	0.00533708	0.0812457
orange1.1t04473	3	0.0161457	0.00721044	0.397311	0.00756456	0.0418153	0.225906	0.0672125	0.00666618	0.00667784	0.00656021	0.00673831	0.009283	0.00647318	0.00726751	0.187169
orange1.1t04491	3	0.00321836	0.00140771	0.738398	0.0015387	0.00853652	0.178469	0.0201718	0.00126768	0.00123898	0.001216	0.00128619	0.00186836	0.00123735	0.00136386	0.0387809
orange1.1t04761	3	0.0152572	0.00705002	0.433876	0.00762819	0.039118	0.212075	0.0602054	0.00623723	0.00639464	0.00620411	0.00649872	0.00861428	0.006132	0.00688515	0.177824
orange1.1t04825	3	0.0603386	0.0483374	0.131492	0.0520307	0.0876339	0.111869	0.0830331	0.0380968	0.0468488	0.0430571	0.0453713	0.0401491	0.0397931	0.0465039	0.125445
orange1.1t04859	3	0.0171204	0.010723	0.518544	0.0114666	0.0366772	0.167642	0.0578708	0.00866923	0.00934145	0.008909	0.00967417	0.0109468	0.0089856	0.0105592	0.112871
orange1.1t04860	3	0.0218016	0.0105846	0.314574	0.0121154	0.0484868	0.287815	0.119577	0.00910085	0.00879993	0.00859322	0.00942356	0.0136415	0.00903978	0.00982029	0.116627
orange1.1t04866	3	0.0340488	0.0269883	0.293054	0.0275962	0.0624674	0.166293	0.0841911	0.020892	0.0238693	0.0224717	0.0244829	0.0236787	0.0224535	0.0276695	0.139844
orange1.1t05233	3	0.0292239	0.0153456	0.26938	0.0169039	0.0590598	0.247901	0.141817	0.0135312	0.0128098	0.0126431	0.013766	0.0199878	0.0134778	0.0147278	0.119426
orange1.1t05490	3	0.0491921	0.0313618	0.17411	0.0337646	0.078123	0.168523	0.145547	0.0280287	0.0257496	0.0256907	0.0281698	0.0397839	0.0282787	0.0306155	0.113062
orange1.1t05499	3	0.0244375	0.0162674	0.400745	0.0183793	0.0496904	0.186865	0.0754089	0.0123761	0.0136176	0.0127942	0.014335	0.0155874	0.0130259	0.0151877	0.131283
orange1.1t05613	3	0.0347385	0.0238314	0.282824	0.0242265	0.0669564	0.170667	0.085955	0.0196464	0.0219187	0.0208747	0.0220518	0.0229797	0.0204502	0.0246459	0.158233
orange1.1t05869	3	0.0319002	0.0294495	0.314188	0.0310324	0.0560378	0.165588	0.083387	0.0209344	0.0241357	0.0224649	0.0257376	0.023493	0.0233595	0.0291948	0.119096
BGI_novel_G000013	4	0.0113536	0.134458	0.0147079	0.515368	0.0110271	0.0133169	0.0123471	0.0227914	0.0391064	0.0299022	0.0656453	0.013842	0.0443477	0.0596926	0.0120937
BGI_novel_G000020	4	0.0197078	0.138749	0.0207106	0.323276	0.0178365	0.0193595	0.0186206	0.0407325	0.0672644	0.0526948	0.0967024	0.0241047	0.0689324	0.0729067	0.0184021
BGI_novel_G000049	4	0.00417199	0.225111	0.00451896	0.520866	0.00376351	0.00417521	0.00399642	0.0126405	0.0297746	0.0200978	0.0716846	0.0055952	0.037059	0.0526174	0.0039278
BGI_novel_G000104	4	0.0146546	0.208932	0.0234401	0.255612	0.0154423	0.0200263	0.0171226	0.0275437	0.0639838	0.0433418	0.0983419	0.0161144	0.0557734	0.121285	0.0183856
BGI_novel_G000143	4	0.0298682	0.125637	0.0360508	0.143996	0.0294893	0.0324093	0.0289361	0.0495649	0.103743	0.0760016	0.109187	0.0303342	0.0739301	0.0983667	0.0324854
BGI_novel_G000154	4	0.0154141	0.143154	0.0162951	0.379404	0.0139341	0.0151794	0.0145597	0.0344207	0.061464	0.0465866	0.0936884	0.0191553	0.0632514	0.0690728	0.0144198
BGI_novel_G000173	4	0.00574247	0.297726	0.00595341	0.301964	0.00508355	0.00554083	0.00536676	0.0193433	0.0454042	0.0310808	0.118224	0.00796609	0.063755	0.0816176	0.00523183
BGI_novel_G000191	4	0.0197393	0.168229	0.0288491	0.264362	0.0199937	0.0257391	0.0235061	0.0371562	0.057382	0.0462669	0.0920351	0.024061	0.069607	0.100424	0.0226501
BGI_novel_G000242	4	0.0242118	0.132448	0.0216038	0.195893	0.0201872	0.0209678	0.0216705	0.0664117	0.0712396	0.0663365	0.108301	0.0369786	0.110198	0.0839881	0.0195641
BGI_novel_G000473	4	0.0256639	0.149267	0.0511338	0.174884	0.0289955	0.0424532	0.0351844	0.0392483	0.0647329	0.0513297	0.0911017	0.0276368	0.067073	0.11478	0.0365145
BGI_novel_G000670	4	0.0740408	0.070833	0.0535307	0.0819512	0.0629675	0.0534562	0.0542104	0.0715236	0.077046	0.0744517	0.0725067	0.0666785	0.0670809	0.0620209	0.0577021
BGI_novel_G000867	4	0.0114667	0.164645	0.0117372	0.370459	0.0102091	0.0109232	0.0104749	0.0299889	0.0659323	0.0459234	0.107541	0.0145446	0.0635258	0.0721258	0.0105028
BGI_novel_G000964	4	0.0402741	0.0962506	0.0842442	0.10578	0.0470527	0.0725403	0.0626263	0.049288	0.0583207	0.0529807	0.0739742	0.0435775	0.0674104	0.0868052	0.058875
BGI_novel_G000968	4	0.0154141	0.143154	0.0162951	0.379404	0.0139341	0.0151794	0.0145597	0.0344207	0.061464	0.0465866	0.0936884	0.0191553	0.0632514	0.0690728	0.0144198
BGI_novel_G001318	4	0.0084525	0.202573	0.0106198	0.424866	0.00816615	0.00950197	0.00861876	0.0191685	0.0507957	0.0320753	0.0865434	0.00990552	0.0426569	0.0770571	0.00899974
BGI_novel_G001359	4	0.0159798	0.135567	0.0206647	0.429457	0.0156327	0.0186872	0.0171773	0.0290489	0.0500615	0.0382044	0.0762112	0.0185316	0.0513819	0.0662032	0.0171913
BGI_novel_G001418	4	0.0397859	0.0933418	0.100129	0.112645	0.0507454	0.0778682	0.057405	0.0407507	0.0643246	0.0523733	0.0723932	0.0340408	0.0548503	0.0778916	0.0714551
Cs1g01800	4	0.00177654	0.109048	0.00211484	0.79189	0.00166896	0.00191671	0.00177994	0.00465004	0.0121746	0.00773254	0.0264211	0.00222583	0.0122145	0.0225859	0.00180003
Cs1g03840	4	0.00961839	0.120498	0.0120282	0.574296	0.00924408	0.0109143	0.0101199	0.0196336	0.0360435	0.026774	0.0597013	0.0115863	0.0382787	0.0512014	0.0100627
Cs1g03960	4	0.0121905	0.130112	0.0158505	0.509247	0.0119038	0.0143061	0.0131549	0.0233909	0.0415831	0.031301	0.0667091	0.0144092	0.0438175	0.0589158	0.0131083
Cs1g05510	4	0.00591822	0.157886	0.00617853	0.546043	0.00528033	0.005737	0.0055091	0.0169521	0.0389568	0.0265108	0.0779834	0.00777132	0.0424773	0.051341	0.00545592
Cs1g05560	4	0.0122786	0.175021	0.0123843	0.325977	0.0107497	0.0116775	0.0115394	0.0361526	0.0571114	0.0460078	0.107602	0.0174172	0.084299	0.0808843	0.0108981
Cs1g06250	4	0.0043862	0.327904	0.00530199	0.396883	0.00415504	0.00477455	0.00438744	0.0115122	0.0350634	0.0206856	0.0753109	0.00538454	0.0308122	0.0689199	0.00451879
Cs1g06390	4	0.0104429	0.177357	0.00985325	0.316757	0.00890924	0.0093271	0.00923912	0.0344617	0.0641944	0.0487013	0.124085	0.0147788	0.0868748	0.0761251	0.00889274
Cs1g06440	4	0.00662861	0.282135	0.00783272	0.327283	0.00624564	0.00706863	0.00649714	0.0172061	0.0550085	0.0317123	0.105338	0.00802391	0.0436608	0.0886001	0.00675901
Cs1g10420	4	0.00441171	0.0872498	0.00553001	0.74749	0.00423133	0.00499983	0.00462354	0.0097633	0.0197209	0.0140646	0.0355689	0.00539705	0.0210451	0.0312866	0.00461676
Cs1g12050	4	0.0158133	0.149515	0.0143783	0.280918	0.0133192	0.0137339	0.0137632	0.0467358	0.0718294	0.0587317	0.116564	0.0223158	0.0928596	0.0764079	0.0131142
Cs1g17320	4	0.0165099	0.192323	0.0278393	0.265016	0.0176783	0.0236297	0.0200628	0.0292732	0.0611728	0.0434248	0.093405	0.0180675	0.0568401	0.113435	0.0213218
Cs1g17390	4	0.014391	0.162107	0.0142408	0.311974	0.0125115	0.0134926	0.0134208	0.0408907	0.0601288	0.0497306	0.106758	0.0204869	0.0875105	0.0797619	0.0125944
Cs1g17710	4	0.00743985	0.162305	0.0089454	0.524861	0.00706057	0.00808678	0.00744348	0.01719	0.0422308	0.0276269	0.0728833	0.00889388	0.0377822	0.0595951	0.00765587
Cs1g18220	4	0.0156442	0.134803	0.0180263	0.425857	0.0145679	0.0167052	0.0159781	0.0320241	0.049652	0.0396075	0.0791813	0.01965	0.0579072	0.0650221	0.0153737
Cs1g20705	4	0.0074246	0.12543	0.00820182	0.588149	0.0067956	0.00756488	0.00717932	0.0180609	0.0369479	0.0263201	0.0647655	0.00935253	0.0387074	0.0479634	0.0071376
Cs1g21680	4	0.0236477	0.131004	0.0281567	0.320323	0.0225315	0.0260179	0.0245906	0.0405298	0.0603197	0.0489361	0.0860703	0.0277227	0.0643226	0.0717897	0.0240373
Cs1g21970	4	0.000703038	0.0303173	0.000832784	0.934567	0.000658482	0.000757554	0.00070776	0.00180845	0.00423662	0.00283599	0.00889725	0.000890003	0.00457595	0.00750447	0.000707389
Cs1g22460	4	0.00192481	0.142292	0.00227385	0.745073	0.00180091	0.00206482	0.00192469	0.00517926	0.0134674	0.00859736	0.0305456	0.00244139	0.0140969	0.0263823	0.00193627
Cs1g23760	4	0.0126133	0.22532	0.0195265	0.280352	0.0130951	0.0168344	0.0146025	0.0249945	0.0574996	0.0390791	0.0944499	0.0142831	0.0531159	0.118853	0.0153809
Cs1g24250	4	0.00250939	0.086798	0.00293961	0.794663	0.00233728	0.00268609	0.00252874	0.00648988	0.0139488	0.00972805	0.0289638	0.00322988	0.0162159	0.0244649	0.00249657
Cs1g24950	4	0.00902672	0.202532	0.0128739	0.438866	0.00907274	0.0113332	0.0101231	0.0189701	0.04103	0.0285124	0.0733642	0.010663	0.0417912	0.0815088	0.0103327
Cs1g26850	4	0.003662	0.153618	0.00404054	0.643689	0.00334335	0.00370853	0.00350068	0.0101542	0.0266691	0.0169641	0.0562552	0.00467336	0.0264868	0.0397126	0.0035224
Cs2g02880	4	0.0144284	0.132161	0.0179774	0.461418	0.0138905	0.0163708	0.0152212	0.0275353	0.0470605	0.0360339	0.0734541	0.0171443	0.0497848	0.062437	0.0150829
Cs2g02960	4	0.00329422	0.250484	0.00405452	0.557625	0.00313198	0.00365335	0.00336931	0.00855261	0.0225326	0.014296	0.0498814	0.00411394	0.0229394	0.0486583	0.003413
Cs2g03760	4	0.00276879	0.0649868	0.00333309	0.822983	0.0026116	0.00303402	0.00283536	0.00654276	0.0134257	0.00952213	0.0253803	0.00346795	0.0148039	0.021491	0.00281312
Cs2g03840	4	0.0171892	0.150619	0.0169695	0.30125	0.0149542	0.0161298	0.0161075	0.0450894	0.0617576	0.0522884	0.102971	0.0242814	0.0869982	0.0783813	0.0150143
Cs2g04680	4	0.0025135	0.13484	0.00303179	0.729669	0.00237581	0.00273952	0.00253117	0.00640645	0.0169683	0.0107069	0.0354371	0.00310928	0.0163685	0.0307269	0.00257513
Cs2g05010	4	0.00304983	0.116712	0.00335057	0.723994	0.0027701	0.0030905	0.00294728	0.00860311	0.0193101	0.0132515	0.0420819	0.00401653	0.0227643	0.0311544	0.00290306
Cs2g05170	4	0.0118496	0.127388	0.0148814	0.518903	0.0114117	0.0135263	0.0125704	0.0234352	0.0408375	0.0310053	0.0662324	0.0142599	0.04417	0.0571109	0.012418
Cs2g05490	4	0.00187724	0.141207	0.00215101	0.744927	0.00173555	0.00196329	0.00184302	0.00523717	0.0137848	0.00875858	0.0320985	0.00240854	0.014591	0.025569	0.0018483
Cs2g05740	4	0.0161173	0.197368	0.0269947	0.258179	0.0172048	0.022948	0.0195402	0.0291192	0.0612034	0.0433821	0.0945224	0.0177768	0.057404	0.117543	0.0206979
Cs2g06270	4	0.0214642	0.167697	0.0399404	0.221235	0.0237062	0.033457	0.0279991	0.0346907	0.0625834	0.0475038	0.0918586	0.0232498	0.0625637	0.112729	0.0293222
Cs2g06670	4	0.00222359	0.0629546	0.0027626	0.84246	0.00212263	0.0024969	0.00231069	0.00522055	0.0112905	0.00782114	0.0217422	0.00275287	0.0120958	0.0194338	0.00231196
Cs2g06900	4	0.00538855	0.171574	0.00640928	0.577176	0.00504287	0.00585116	0.00551006	0.0139194	0.0285678	0.0203958	0.0591942	0.00699213	0.0349351	0.0536389	0.00540429
Cs2g07190	4	0.00415469	0.272525	0.00519224	0.493213	0.00396994	0.00467145	0.00430335	0.0106603	0.026833	0.0174286	0.0586322	0.00520016	0.0283587	0.0605141	0.0043423
Cs2g07460	4	0.00568736	0.103439	0.00670064	0.681401	0.00533943	0.0061126	0.00571082	0.0130262	0.0271479	0.0191188	0.0476946	0.00698803	0.0277705	0.0381391	0.00572408
Cs2g07720	4	0.0248296	0.129793	0.030269	0.311355	0.0238206	0.0280053	0.0265835	0.0416002	0.0583422	0.0483691	0.0843684	0.0295049	0.0653973	0.0722686	0.0254931
Cs2g10110	4	0.0160523	0.135319	0.0178648	0.409798	0.0147947	0.0165853	0.0158522	0.0331603	0.0542871	0.0424428	0.0837304	0.0198452	0.0591397	0.0656292	0.015499
Cs2g10160	4	0.0182623	0.134997	0.0218596	0.386422	0.0173776	0.0200655	0.0188185	0.0338994	0.0556468	0.0433953	0.0827523	0.0215778	0.0579948	0.0682986	0.0186332
Cs2g10190	4	0.00334619	0.122094	0.00421512	0.722996	0.00320742	0.00379766	0.00350355	0.00806294	0.0180709	0.0123438	0.0363454	0.00416286	0.0195991	0.0347451	0.00350969
Cs2g10910	4	0.0397145	0.0965332	0.094064	0.146388	0.0485043	0.0776421	0.0621552	0.0405874	0.0538941	0.0460312	0.0681828	0.0374533	0.0549332	0.0700169	0.0639001
Cs2g11970	4	0.00732537	0.208843	0.00856376	0.430587	0.00687676	0.00775939	0.00716605	0.018199	0.0508122	0.0313284	0.0912405	0.00884987	0.0428114	0.072232	0.00740511
Cs2g12450	4	0.0012987	0.044886	0.00157691	0.895527	0.00122819	0.00142999	0.00133014	0.00319139	0.00712468	0.00487057	0.0143202	0.00162834	0.00772349	0.012536	0.0013286
Cs2g12650	4	0.00272314	0.39058	0.00308644	0.411561	0.00250769	0.0028168	0.00264357	0.0079796	0.0236292	0.0142022	0.0604858	0.00350522	0.0239923	0.0476217	0.00266567
Cs2g13670	4	0.00313304	0.0812316	0.00352181	0.78046	0.00287525	0.00324133	0.00307812	0.00811536	0.0169013	0.0119483	0.0333896	0.00404825	0.0193503	0.0256734	0.00303206
Cs2g14720	4	0.00388604	0.364459	0.00464237	0.386296	0.00364602	0.0042109	0.00392699	0.0107886	0.0277988	0.0179342	0.0664786	0.00499602	0.0311477	0.0658591	0.00393019
Cs2g15260	4	0.0415891	0.0862045	0.111752	0.124041	0.052908	0.0902205	0.0699092	0.0392998	0.0506188	0.0438318	0.0627004	0.0379455	0.0515299	0.0650461	0.0724041
Cs2g15270	4	0.0269476	0.12987	0.0404468	0.283233	0.0280361	0.0359849	0.0321723	0.0388611	0.0583442	0.0471423	0.0814686	0.0291919	0.0602753	0.0758705	0.0321554
Cs2g15310	4	0.00192246	0.0625908	0.00239446	0.851778	0.00183707	0.00216068	0.00199495	0.0045685	0.0102683	0.00699143	0.0201173	0.00237549	0.0108096	0.0181869	0.0020043
Cs2g15455	4	0.0173103	0.179028	0.0238524	0.239135	0.0175072	0.0209187	0.0183335	0.0327645	0.0809825	0.0534362	0.109503	0.0186997	0.0615284	0.107006	0.0199944
Cs2g15860	4	0.00397913	0.111196	0.00458345	0.70688	0.00370099	0.00418166	0.00390885	0.00993428	0.0238653	0.0157798	0.0451246	0.00493841	0.0232871	0.0346904	0.00395008
Cs2g17080	4	0.0135471	0.130441	0.0166884	0.479731	0.012972	0.0152274	0.0142105	0.02645	0.045216	0.0346179	0.0715947	0.0162637	0.0485093	0.0605003	0.0140307
Cs2g17680	4	0.00291777	0.378908	0.00323338	0.404044	0.00266281	0.0029623	0.00279519	0.00879448	0.0261734	0.0157159	0.0684635	0.00379074	0.026951	0.0497774	0.00281039
Cs2g17810	4	0.0193143	0.143763	0.0182055	0.243232	0.01672	0.0171932	0.0167778	0.0475135	0.0872855	0.0665312	0.118679	0.0243849	0.0829541	0.0806895	0.0167561
Cs2g17940	4	0.00615325	0.118869	0.0079593	0.65133	0.00598854	0.00713249	0.0064994	0.01311	0.0283548	0.0196105	0.0491663	0.00729638	0.0277314	0.0441785	0.00662043
Cs2g17970	4	0.00358312	0.129694	0.00445764	0.700505	0.00343153	0.0040077	0.00367314	0.00854058	0.0214976	0.0138807	0.0413797	0.00434281	0.0203363	0.0369145	0.00375602
Cs2g19960	4	0.0333858	0.116999	0.065258	0.118921	0.037839	0.0555353	0.0474797	0.0484973	0.065778	0.0571524	0.0861034	0.0369703	0.0741482	0.108995	0.0469368
Cs2g20590	4	0.0523379	0.0890127	0.0641613	0.133037	0.051793	0.0625313	0.0637158	0.0569617	0.0557684	0.0528331	0.0706782	0.0606043	0.067243	0.0654339	0.0538881
Cs2g20920	4	0.00273831	0.183852	0.00330898	0.661604	0.00258282	0.00299596	0.00278349	0.00721272	0.0180127	0.0117311	0.0401839	0.00346678	0.0193815	0.0373516	0.00279431
Cs2g24670	4	0.0143764	0.131997	0.0175279	0.461626	0.013692	0.016065	0.015111	0.0282589	0.0459792	0.0359249	0.0733663	0.0175531	0.0515426	0.0622527	0.0147271
Cs2g25050	4	0.00281284	0.250339	0.0031109	0.560206	0.00256405	0.00285449	0.0026999	0.00833794	0.0230327	0.0143413	0.057235	0.00366474	0.0246239	0.0414755	0.00270171
Cs2g25470	4	0.0201143	0.17442	0.0367024	0.229961	0.0220899	0.0307723	0.0257598	0.0332276	0.062879	0.046742	0.0928412	0.021749	0.0611146	0.114402	0.0272253
Cs2g26300	4	0.00775388	0.116651	0.00907309	0.609788	0.00726618	0.00829871	0.00777755	0.0173006	0.03425	0.0246767	0.0581845	0.00951219	0.035414	0.0462876	0.00776581
Cs2g26900	4	0.020724	0.137955	0.0301094	0.353402	0.0211829	0.026786	0.0240539	0.0333228	0.0538887	0.0422156	0.079325	0.0231627	0.0558417	0.0739295	0.0241003
Cs2g27650	4	0.00768591	0.26125	0.00802648	0.268011	0.00681809	0.00748265	0.00727674	0.0254491	0.0522283	0.0381207	0.123808	0.0108029	0.0794987	0.0965241	0.00701699
Cs2g28960	4	0.0026662	0.0966886	0.00337492	0.780449	0.00256472	0.00303216	0.00278175	0.00630566	0.0148136	0.00988351	0.0290944	0.00326294	0.0150618	0.0272046	0.00281602
Cs2g30010	4	0.00291806	0.0709281	0.00364796	0.811455	0.00279413	0.00329514	0.00304483	0.0066657	0.0140956	0.00985572	0.0263267	0.00358604	0.0149609	0.0233776	0.00304874
Cs2g31130	4	0.0243651	0.127215	0.0205208	0.207818	0.0200064	0.0198525	0.0201777	0.0630772	0.0837523	0.0727412	0.113148	0.0336459	0.0974184	0.077028	0.0192332
Cs3g02500	4	0.0204061	0.142111	0.0300856	0.343369	0.021028	0.0265377	0.0234965	0.0327352	0.0567792	0.0432826	0.0818967	0.0222583	0.055261	0.0765945	0.0241594
Cs3g03130	4	0.0143167	0.134055	0.016445	0.449173	0.0133057	0.0152301	0.0145598	0.030023	0.0475807	0.0376308	0.0770828	0.0180545	0.0555517	0.0629541	0.0140374
Cs3g03335	4	0.0305288	0.124654	0.0524725	0.238354	0.0333233	0.0456542	0.0395553	0.0399962	0.0583637	0.0477712	0.0796368	0.0318455	0.0601623	0.0778551	0.0398262
Cs3g03460	4	0.0190867	0.18412	0.0321795	0.188884	0.0203739	0.0275195	0.0237238	0.0352815	0.0658813	0.0497435	0.100697	0.0217813	0.0689402	0.13737	0.0244175
Cs3g03970	4	0.013647	0.131092	0.0170156	0.477379	0.0131347	0.0154855	0.0143912	0.0263304	0.0455056	0.0346795	0.0716696	0.0162528	0.0481696	0.0609789	0.0142684
Cs3g04040	4	0.0163129	0.127586	0.0128052	0.149689	0.0128598	0.0124364	0.0127949	0.0687986	0.0971892	0.0861439	0.143067	0.0251651	0.141665	0.0813442	0.0121435
Cs3g05760	4	0.0166783	0.171213	0.0248379	0.316244	0.0172501	0.0215857	0.0187487	0.029458	0.063453	0.0442369	0.0919784	0.0180304	0.0545043	0.0917063	0.0200745
Cs3g06040	4	0.00821641	0.209565	0.00760384	0.217543	0.00694303	0.00719616	0.00713384	0.0321274	0.0716002	0.0512139	0.167317	0.0118978	0.107086	0.0876511	0.00690438
Cs3g06070	4	0.0246588	0.124022	0.0217698	0.151573	0.0209999	0.0206531	0.0201499	0.0594449	0.114858	0.0883214	0.124762	0.0298461	0.0909144	0.0872862	0.0207406
Cs3g07150	4	0.0201944	0.136474	0.0281586	0.365116	0.0203391	0.0252443	0.022911	0.0332664	0.0535364	0.0420121	0.0791379	0.0228508	0.0558652	0.0720566	0.0228377
Cs3g08290	4	0.00305208	0.269158	0.00335954	0.524581	0.00277413	0.00308822	0.00293134	0.0091942	0.0244071	0.0155287	0.0618605	0.00402113	0.0277027	0.0454257	0.00291587
Cs3g10240	4	0.006577	0.206825	0.00767407	0.461476	0.00616431	0.00695776	0.00643553	0.0165386	0.0461675	0.028452	0.0852819	0.00799255	0.0395897	0.0672373	0.00663083
Cs3g10420	4	0.00326978	0.33554	0.00355876	0.424058	0.00296291	0.00327064	0.0030993	0.0100113	0.0295295	0.0178299	0.0766232	0.00427371	0.0306651	0.0521984	0.00310918
Cs3g13030	4	0.0101376	0.193191	0.00986774	0.299447	0.00874169	0.00931802	0.00922341	0.0337686	0.0597056	0.0463477	0.122872	0.0145723	0.0909836	0.0830318	0.00879151
Cs3g13200	4	0.0222922	0.150475	0.0271469	0.214575	0.0216931	0.024433	0.022058	0.0411003	0.0897925	0.0631548	0.110996	0.0240884	0.0692155	0.0951889	0.0237905
Cs3g13320	4	0.00208268	0.172097	0.00243533	0.701123	0.00194123	0.00221415	0.00206702	0.0057005	0.0152414	0.00960389	0.0352579	0.00264815	0.0157875	0.0297185	0.00208138
Cs3g13440	4	0.00476482	0.22027	0.00609136	0.538837	0.00459173	0.0054658	0.0050171	0.0116918	0.0276255	0.0184636	0.0572181	0.00591775	0.0295546	0.0594371	0.0050531
Cs3g14130	4	0.0143494	0.167591	0.0146735	0.174556	0.012899	0.0135364	0.0127397	0.0380834	0.117868	0.0713031	0.148606	0.0172248	0.0786948	0.104486	0.0133877
Cs3g14240	4	0.0166548	0.134057	0.0197198	0.415668	0.0156957	0.0182026	0.0172925	0.0325416	0.0503938	0.0401882	0.0789061	0.0205362	0.0575329	0.0659066	0.0167041
Cs3g15140	4	0.0246334	0.136025	0.0392043	0.295571	0.0260915	0.0343036	0.0300332	0.0361216	0.0576212	0.0454688	0.0814388	0.0263939	0.0580609	0.0784518	0.0305817
Cs3g15690	4	0.0466397	0.0828495	0.0941596	0.101563	0.0545868	0.0844905	0.0763467	0.048465	0.0515042	0.0480972	0.0646665	0.0497328	0.0607325	0.0696945	0.0664712
Cs3g17650	4	0.0107266	0.224652	0.0156375	0.337983	0.0109232	0.0136172	0.0119397	0.0219275	0.0538226	0.0353386	0.0895607	0.0121792	0.0472856	0.101796	0.0126107
Cs3g18100	4	0.0087803	0.123871	0.0105809	0.580438	0.00828718	0.00968618	0.0091283	0.0193678	0.0339653	0.0257685	0.059534	0.0110574	0.039692	0.0509513	0.00889188
Cs3g18430	4	0.0242242	0.153777	0.0452803	0.188274	0.0272228	0.0373672	0.0303257	0.0365003	0.0744719	0.0538764	0.0964716	0.0242779	0.0619313	0.111694	0.0343062
Cs3g18500	4	0.0121416	0.131036	0.0144542	0.496463	0.0114839	0.0132185	0.012363	0.0248817	0.0453859	0.0338609	0.0721842	0.0146128	0.0468738	0.0587173	0.0123228
Cs3g19270	4	0.00207332	0.143846	0.00233125	0.729932	0.00190226	0.00213528	0.0020146	0.00590382	0.0153603	0.00982536	0.0360323	0.00268356	0.0165907	0.0273551	0.00201328
Cs3g19580	4	0.00283601	0.389106	0.00314725	0.399957	0.00258805	0.00288446	0.00272479	0.00858678	0.0249134	0.0151659	0.0660174	0.00370289	0.0265913	0.0490472	0.00273108
Cs3g19660	4	0.0121069	0.179961	0.0146994	0.36198	0.0115929	0.0132442	0.0120901	0.0262792	0.0644348	0.0423655	0.0989267	0.0140189	0.053418	0.0822396	0.0126428
Cs3g21160	4	0.000945823	0.0332563	0.00111292	0.921927	0.000884927	0.00101299	0.000945798	0.00238075	0.00558782	0.00373249	0.0112004	0.00118537	0.0057923	0.00908585	0.000949377
Cs3g21170	4	0.00118928	0.0497974	0.00141973	0.89104	0.00111913	0.0012875	0.00119585	0.00299787	0.00737526	0.00481868	0.0150429	0.00148082	0.00743852	0.0125894	0.00120725
Cs3g21520	4	0.00497746	0.295047	0.00506551	0.325462	0.00438771	0.00470817	0.00453458	0.016685	0.048266	0.0297184	0.126069	0.00670817	0.053443	0.0704215	0.00450707
Cs3g22400	4	0.0256215	0.14711	0.048959	0.196944	0.0290104	0.0403435	0.0326415	0.0368749	0.0711865	0.0525991	0.0924447	0.025448	0.0608436	0.103238	0.0367351
Cs3g22910	4	0.0141396	0.131589	0.016554	0.460993	0.0132644	0.0152569	0.0144565	0.0287428	0.0472521	0.0367979	0.0752428	0.0174238	0.0526296	0.061556	0.0141012
Cs3g23050	4	0.0253224	0.136604	0.031881	0.275408	0.0244208	0.0295326	0.0283106	0.0444406	0.0577839	0.0493972	0.087054	0.0317009	0.0720522	0.0798568	0.0262354
Cs3g23320	4	0.0029672	0.0846996	0.00376864	0.789498	0.00285677	0.00339132	0.00311916	0.00684123	0.0149621	0.010311	0.0285863	0.00363962	0.0157719	0.0264522	0.00313454
Cs3g23330	4	0.00236179	0.0699472	0.00288429	0.825969	0.00224464	0.00260752	0.00240891	0.00559785	0.0130469	0.00872997	0.0247753	0.00289185	0.0129839	0.0211127	0.002438
Cs3g23360	4	0.00197845	0.143645	0.00235022	0.74131	0.00185587	0.00213122	0.001982	0.00527149	0.0138698	0.00879834	0.0310886	0.00249543	0.0142168	0.0270067	0.00199969
Cs3g23370	4	0.00272715	0.315006	0.00318316	0.502924	0.00254135	0.00289096	0.00269406	0.00761211	0.0218587	0.0133098	0.0525104	0.00346059	0.0217915	0.0447639	0.00272645
Cs3g23530	4	0.0226443	0.154612	0.0338631	0.25617	0.0231652	0.0302272	0.0275877	0.039566	0.0577146	0.0474844	0.0892584	0.0272173	0.0695637	0.0945661	0.0263599
Cs3g26710	4	0.0026712	0.281853	0.00312987	0.544307	0.00249301	0.00284118	0.00264574	0.00738561	0.0209293	0.0128219	0.0495397	0.00338306	0.0208919	0.0424299	0.0026775
Cs3g27320	4	0.00982579	0.120574	0.0119152	0.567088	0.00933164	0.0108752	0.0101688	0.0205165	0.0370622	0.0277338	0.0615167	0.0119859	0.0399917	0.0513594	0.0100555
Cs4g01190	4	0.00376386	0.221991	0.00469155	0.570861	0.00360285	0.00421167	0.00385736	0.00940727	0.0254755	0.0159115	0.0529705	0.00460633	0.0240892	0.050612	0.00394821
Cs4g01990	4	0.0056016	0.204771	0.00580228	0.472691	0.00496386	0.00540306	0.00522816	0.0175177	0.0390874	0.0271263	0.0895095	0.00763517	0.0499794	0.0595775	0.00510679
Cs4g02900	4	0.00831204	0.172505	0.00827562	0.424822	0.00727095	0.00774991	0.00753687	0.0249216	0.0533795	0.0377243	0.103026	0.0111762	0.0613263	0.0645775	0.00739639
Cs4g03850	4	0.0140068	0.178287	0.0219591	0.370336	0.0146119	0.0189932	0.016518	0.0254103	0.0510787	0.0366398	0.0812663	0.0156845	0.0495652	0.0884835	0.0171603
Cs4g03870	4	0.0342443	0.11725	0.0501934	0.226424	0.0356879	0.0452671	0.0409576	0.0442983	0.0608149	0.0509605	0.0805867	0.0361538	0.0630099	0.0736596	0.0404925
Cs4g04010	4	0.00520776	0.173379	0.00552445	0.551469	0.00465992	0.00513016	0.00494463	0.0154554	0.033067	0.0232972	0.0726469	0.00702637	0.0418339	0.051532	0.00482593
Cs4g04210	4	0.0155527	0.132558	0.0188278	0.439383	0.0148047	0.0172644	0.0162186	0.0299463	0.0490418	0.0382276	0.0762943	0.0187536	0.0533694	0.0638531	0.0159054
Cs4g04530	4	0.0479827	0.0934322	0.0401592	0.121606	0.0396118	0.0404954	0.0445042	0.0821514	0.0646426	0.0660749	0.0827843	0.0749901	0.0920049	0.0726371	0.0369228
Cs4g05200	4	0.0243975	0.134095	0.0357843	0.308736	0.0250155	0.0320364	0.029053	0.0375517	0.0553571	0.0450024	0.0806697	0.0275558	0.0604338	0.07593	0.0283821
Cs4g05630	4	0.00328421	0.0888769	0.00394604	0.770693	0.00309053	0.00359492	0.00336896	0.00802951	0.016445	0.0116966	0.0323752	0.00417418	0.0189372	0.028163	0.00332455
Cs4g06410	4	0.0325984	0.122696	0.040388	0.157883	0.0325532	0.0363412	0.0324271	0.0495201	0.0925303	0.0705075	0.10188	0.0326611	0.0713661	0.0906184	0.0360292
Cs4g06980	4	0.0289302	0.132631	0.0658472	0.177508	0.0343087	0.0526622	0.0413419	0.0379439	0.0636272	0.0498675	0.0839812	0.0285829	0.0600976	0.0972397	0.0454316
Cs4g07270	4	0.0195243	0.179353	0.0345493	0.193823	0.0213878	0.0288399	0.0238911	0.0332348	0.0732958	0.0512536	0.101759	0.0205458	0.0620147	0.13013	0.0263982
Cs4g08530	4	0.0188886	0.158076	0.021129	0.277185	0.0172776	0.0197934	0.0193941	0.0438634	0.0593863	0.0504299	0.0988217	0.0258651	0.0836845	0.0882393	0.017966
Cs4g09440	4	0.00643172	0.220464	0.00644317	0.378499	0.00563805	0.00600987	0.00581257	0.0207543	0.0536986	0.0348819	0.119231	0.0086489	0.0590956	0.068631	0.00575929
Cs4g10660	4	0.00359073	0.298984	0.00426402	0.480139	0.00336117	0.00387328	0.00361868	0.00990798	0.025004	0.016267	0.0589732	0.00461983	0.0281303	0.0556518	0.00361519
Cs4g11890	4	0.00335001	0.251352	0.00369555	0.531941	0.00304567	0.00339964	0.00323251	0.0100425	0.0253049	0.0165204	0.0629518	0.00443727	0.0299499	0.0475768	0.00320036
Cs4g12730	4	0.0406606	0.089943	0.107461	0.122317	0.0521343	0.0843228	0.0628039	0.0392914	0.0566264	0.0472883	0.0669503	0.0352608	0.0521662	0.0697024	0.0730716
Cs4g14090	4	0.00553823	0.277899	0.00577605	0.329823	0.00494615	0.00533609	0.00508186	0.0172878	0.0544013	0.0319049	0.125165	0.00720556	0.0503776	0.0741264	0.00513123
Cs4g14630	4	0.00996931	0.121127	0.0121563	0.5642	0.00948263	0.0110942	0.010378	0.020746	0.0369036	0.0277916	0.0614827	0.0121962	0.0404114	0.0518325	0.0102282
Cs4g15510	4	0.0414367	0.106623	0.0542782	0.161912	0.0411693	0.0513858	0.0506718	0.0555998	0.058874	0.0543529	0.0793682	0.050561	0.0738468	0.0758288	0.0440919
Cs4g16650	4	0.0083108	0.211803	0.011236	0.429507	0.00823536	0.00992733	0.00886836	0.018005	0.0458232	0.0294833	0.079426	0.00963213	0.0400453	0.0804175	0.00927997
Cs4g17400	4	0.0231288	0.131998	0.0239953	0.303422	0.0207517	0.0226939	0.0223021	0.0460874	0.0631499	0.0530383	0.0924497	0.029558	0.0739403	0.0723289	0.0211557
Cs4g17780	4	0.0122161	0.196184	0.0138753	0.267589	0.0114125	0.0126053	0.0116334	0.0293417	0.0834864	0.0514917	0.124297	0.0143876	0.0625856	0.096676	0.0122184
Cs4g19060	4	0.00972923	0.195598	0.00900419	0.196231	0.00820651	0.00855062	0.00854179	0.0384401	0.0707776	0.0552596	0.156134	0.0145012	0.125158	0.0957306	0.00813779
Cs5g01190	4	0.00556465	0.104447	0.00629038	0.679105	0.00512118	0.0057983	0.0055167	0.0136651	0.0261062	0.019143	0.0484325	0.00715943	0.030284	0.0379652	0.00540072
Cs5g01480	4	0.00808675	0.20917	0.00767485	0.286139	0.00691642	0.0072333	0.00711637	0.0287669	0.0654607	0.0457496	0.144619	0.0113754	0.0855268	0.0792294	0.00693467
Cs5g02420	4	0.0148383	0.137712	0.0204238	0.44873	0.0148154	0.0182672	0.016573	0.0266359	0.0463492	0.0352054	0.0722354	0.0171216	0.0482324	0.0662579	0.0166031
Cs5g02430	4	0.0174076	0.135214	0.0229237	0.409893	0.0171359	0.0207274	0.0190625	0.0307438	0.050564	0.0393191	0.0767449	0.0202088	0.053367	0.0677811	0.018908
Cs5g03010	4	0.0256166	0.129088	0.0236771	0.234193	0.0220361	0.0226125	0.0224314	0.0549499	0.0793231	0.0661607	0.10554	0.0325342	0.0836748	0.0763474	0.0218152
Cs5g06140	4	0.0415721	0.0891221	0.104788	0.131347	0.0520296	0.0856841	0.0673749	0.0399397	0.0519996	0.0448064	0.0645331	0.0380968	0.0526041	0.0661589	0.069944
Cs5g06310	4	0.00493774	0.211803	0.00525033	0.490087	0.00444148	0.00484485	0.00460847	0.0145621	0.040062	0.0250232	0.0873456	0.00639905	0.0397222	0.0562853	0.00462785
Cs5g06570	4	0.00347918	0.201634	0.00376689	0.579871	0.00314762	0.00346839	0.00329337	0.0102813	0.0278644	0.0175123	0.0649001	0.00453107	0.029106	0.0438492	0.00329534
Cs5g07410	4	0.0170241	0.151749	0.0198712	0.35173	0.015858	0.0184525	0.0178019	0.0367523	0.0531132	0.0437219	0.088137	0.0223329	0.0691952	0.0775251	0.0167358
Cs5g07770	4	0.00354215	0.368597	0.00433503	0.404683	0.00336054	0.00390637	0.00360357	0.00945077	0.0262241	0.0162538	0.0604575	0.00443884	0.0263582	0.0611311	0.00365819
Cs5g07856	4	0.0145998	0.153617	0.0198155	0.412637	0.0144094	0.0178495	0.0164637	0.0283664	0.0463914	0.036253	0.0769602	0.0177926	0.0543003	0.0745486	0.0159952
Cs5g08330	4	0.00383552	0.359942	0.00470426	0.395393	0.003648	0.0042302	0.00388511	0.010081	0.0295628	0.0177934	0.0658561	0.00473956	0.0275109	0.0648374	0.00398068
Cs5g08540	4	0.00761215	0.239608	0.00760131	0.286627	0.00663265	0.00712951	0.00698733	0.0263634	0.0547565	0.0397928	0.130037	0.0108095	0.0828817	0.0864229	0.0067374
Cs5g09710	4	0.0171983	0.135986	0.0229985	0.412002	0.0170266	0.0207245	0.0189682	0.0301955	0.0502754	0.0388983	0.0763246	0.0198485	0.0526188	0.0680469	0.0188882
Cs5g10740	4	0.0437978	0.0886548	0.0942475	0.118569	0.0519166	0.0823616	0.0716502	0.0454598	0.0516299	0.0468537	0.0659821	0.0451918	0.0590105	0.0698396	0.0648349
Cs5g11310	4	0.0343764	0.116705	0.0328988	0.206026	0.0299431	0.0319224	0.03267	0.0618265	0.0667821	0.061195	0.0914549	0.0460778	0.0844263	0.074203	0.0294925
Cs5g12420	4	0.0337018	0.115259	0.0772741	0.170488	0.0400761	0.0633144	0.0510645	0.0402044	0.0571442	0.0475986	0.0759181	0.0337391	0.0593213	0.0826056	0.052291
Cs5g13970	4	0.0139704	0.175008	0.0144974	0.225503	0.0126013	0.0133763	0.0126083	0.0358514	0.0984818	0.0625028	0.136512	0.016873	0.073877	0.0952306	0.0131058
Cs5g15210	4	0.0383491	0.103035	0.0832406	0.157656	0.0452427	0.0704714	0.0587924	0.0422328	0.0544943	0.0469779	0.0712457	0.0383853	0.058512	0.0738565	0.0575086
Cs5g18300	4	0.00421519	0.191634	0.00542517	0.598463	0.00407721	0.0048558	0.00443623	0.0101406	0.0246941	0.0162386	0.0500751	0.00516633	0.0251478	0.0509292	0.00450217
Cs5g18710	4	0.0228006	0.162856	0.0437907	0.17677	0.0254844	0.0363401	0.0300786	0.0370244	0.0676033	0.0515002	0.095906	0.0245437	0.0665054	0.126872	0.0319242
Cs5g21900	4	0.0124106	0.128311	0.0148603	0.501669	0.0117341	0.0136297	0.0128326	0.0253582	0.0429972	0.033044	0.0697574	0.0152266	0.047609	0.0579902	0.0125701
Cs5g22750	4	0.00636852	0.127817	0.00848548	0.634965	0.00624417	0.00758905	0.00692067	0.0135907	0.0274858	0.0196064	0.0493904	0.00768043	0.0292741	0.0476388	0.00694367
Cs5g24240	4	0.00772402	0.217517	0.00733113	0.242874	0.00662466	0.00688505	0.00672198	0.0275348	0.0768999	0.048867	0.16752	0.0105872	0.0827402	0.0835103	0.00666332
Cs5g24520	4	0.0037005	0.149118	0.00399148	0.645126	0.0033438	0.00368188	0.00350395	0.0106067	0.0265639	0.0173248	0.0574069	0.00481253	0.0282087	0.0391171	0.0034936
Cs5g25690	4	0.00264481	0.204184	0.00319805	0.640649	0.00249831	0.00288991	0.00267461	0.00695504	0.018548	0.0116902	0.0413657	0.00331314	0.0187241	0.0379569	0.00270797
Cs5g25850	4	0.00959925	0.208152	0.0120919	0.394762	0.00918014	0.0109637	0.0102399	0.0231014	0.0435472	0.0323422	0.0838385	0.0123237	0.0542438	0.0856213	0.00999358
Cs5g26630	4	0.00534936	0.0940816	0.00660025	0.712403	0.00510534	0.00598555	0.00555306	0.0117381	0.0233565	0.016765	0.0411538	0.00653359	0.0247054	0.0351267	0.00554315
Cs5g28520	4	0.00458037	0.256974	0.00544089	0.474944	0.0043125	0.00491661	0.00453617	0.0119477	0.0352943	0.0211303	0.0730307	0.00562536	0.0310347	0.0615685	0.00466337
Cs5g28750	4	0.00481643	0.254635	0.00605856	0.488345	0.00461082	0.00545249	0.00502824	0.0122049	0.0291227	0.0194119	0.0623267	0.00604905	0.0318812	0.0650094	0.00504742
Cs5g29830	4	0.00290171	0.246132	0.00321668	0.559844	0.00264938	0.00294854	0.00278304	0.00851297	0.0240608	0.0147974	0.0586338	0.00375419	0.0247679	0.0422016	0.00279542
Cs5g31810	4	0.00264538	0.153855	0.0032065	0.70295	0.0024978	0.00290357	0.00269839	0.00688297	0.0166975	0.0110199	0.0365552	0.0033481	0.0181675	0.0338692	0.0027035
Cs5g34060	4	0.00386774	0.343827	0.0041317	0.371086	0.00347089	0.00381774	0.00365348	0.0124055	0.0330347	0.0211156	0.0893233	0.0052025	0.0400405	0.0614108	0.00361303
Cs5g34190	4	0.00471157	0.138827	0.00521047	0.63113	0.0043106	0.00478445	0.00451447	0.0124761	0.0307189	0.0201338	0.0596839	0.00595439	0.0302846	0.0427173	0.004543
Cs6g04310	4	0.00452959	0.210033	0.00474751	0.511986	0.00403659	0.00440492	0.00423635	0.0140645	0.03421	0.0227655	0.0809049	0.00608683	0.0408743	0.0529451	0.00417418
Cs6g06650	4	0.0148105	0.168963	0.0141185	0.20416	0.0126482	0.0134511	0.0135356	0.0497497	0.0691912	0.0595838	0.126845	0.0222945	0.119979	0.0980849	0.0125843
Cs6g06860	4	0.00936774	0.223539	0.0100969	0.312068	0.00841738	0.00939406	0.00911281	0.0281224	0.0515902	0.0392293	0.109191	0.01302	0.0761379	0.0919853	0.00872835
Cs6g07450	4	0.0131937	0.156087	0.0195481	0.437717	0.0135127	0.0171339	0.0151382	0.0239457	0.0465389	0.0337788	0.073743	0.0148928	0.0456814	0.0735191	0.0155689
Cs6g07670	4	0.00421866	0.240641	0.00509233	0.525987	0.00397267	0.00461988	0.00431031	0.0112255	0.0264083	0.0177426	0.0589108	0.00541117	0.0303712	0.0567995	0.00428951
Cs6g07770	4	0.000828873	0.0380694	0.000953548	0.918536	0.000767743	0.000871132	0.000818498	0.00221069	0.00533053	0.00352413	0.0114385	0.00105835	0.0057264	0.00904879	0.000817702
Cs6g08690	4	0.00730793	0.144745	0.00776267	0.539017	0.00658015	0.0071926	0.00687383	0.0192994	0.0420911	0.0292498	0.0766988	0.00937958	0.043925	0.0530418	0.00683535
Cs6g08950	4	0.0126458	0.129594	0.016069	0.500528	0.0122444	0.0145741	0.0134917	0.0244669	0.0426809	0.0323881	0.0682417	0.0150642	0.0454794	0.0591536	0.0133784
Cs6g09420	4	0.0196458	0.133809	0.0225482	0.364721	0.018379	0.0208962	0.0198867	0.0370667	0.0574566	0.0458765	0.0852472	0.0237374	0.0622266	0.0690964	0.0194072
Cs6g09540	4	0.0107217	0.216965	0.0121671	0.303561	0.00983617	0.0112462	0.0108121	0.0296565	0.0523675	0.0403575	0.104734	0.0146232	0.0747126	0.0978885	0.0103508
Cs6g10120	4	0.0178954	0.134351	0.0226181	0.400978	0.0173641	0.0205976	0.0191202	0.032133	0.0523944	0.0409086	0.0788558	0.0209426	0.0552596	0.0676638	0.0189177
Cs6g11570	4	0.000809608	0.0276903	0.000973597	0.935036	0.000763439	0.000883635	0.00082221	0.00199355	0.00454765	0.00307665	0.00906781	0.00101151	0.00480141	0.00769892	0.000824019
Cs6g11950	4	0.00881622	0.11809	0.0102889	0.587475	0.00823405	0.00945597	0.00894365	0.0195607	0.034955	0.0263079	0.0599517	0.0110541	0.0394057	0.0487007	0.00875981
Cs6g12600	4	0.00245137	0.163291	0.00286188	0.695242	0.0022802	0.00260845	0.00244706	0.00672399	0.0165036	0.0108533	0.0379285	0.00315897	0.0185416	0.0326698	0.0024387
Cs6g13230	4	0.0121957	0.131531	0.0156454	0.503391	0.0118671	0.0141269	0.0129795	0.0235472	0.0432078	0.0321067	0.0685268	0.0143194	0.0440895	0.0594295	0.0130365
Cs6g15050	4	0.0126996	0.147013	0.0105697	0.165369	0.0102598	0.010172	0.0103317	0.054068	0.091624	0.0752915	0.157948	0.0192514	0.140784	0.0847507	0.00986811
Cs6g15450	4	0.0443448	0.0866794	0.0990986	0.129954	0.0537866	0.0849937	0.0708946	0.0420346	0.0508941	0.0449422	0.0637033	0.0419933	0.0539063	0.0639788	0.0687955
Cs6g15880	4	0.00477401	0.0927959	0.00572267	0.724316	0.00450979	0.00520438	0.00484333	0.0108724	0.0228678	0.0160296	0.0406597	0.00584792	0.0234134	0.0332817	0.00486098
Cs6g16120	4	0.00315223	0.177739	0.00351117	0.63337	0.00288729	0.00321564	0.00302766	0.00887547	0.0244065	0.0151816	0.0543297	0.00402586	0.0241332	0.0390926	0.00305206
Cs6g16270	4	0.00307377	0.191733	0.00335083	0.615021	0.00278714	0.00308304	0.00292573	0.00905772	0.0242176	0.0153174	0.0571445	0.00400857	0.0258066	0.0395508	0.00292305
Cs6g16650	4	0.00484211	0.177656	0.00636496	0.597117	0.00472616	0.00567288	0.00514723	0.0111698	0.0269564	0.017777	0.0520753	0.00583759	0.0265571	0.0528427	0.00525696
Cs6g17120	4	0.00103811	0.0461102	0.00122302	0.900839	0.000971643	0.00111162	0.00103596	0.00267034	0.00661774	0.0043115	0.0137433	0.00130143	0.00673493	0.011248	0.00104375
Cs6g17340	4	0.0345672	0.106005	0.0973075	0.13243	0.043603	0.07477	0.0560393	0.0393311	0.0579156	0.0480295	0.0733708	0.0329471	0.0572241	0.0852353	0.0612245
Cs6g19470	4	0.00263185	0.297264	0.003052	0.528561	0.00244359	0.0027785	0.00260058	0.00744796	0.0203872	0.0127316	0.0498916	0.00337915	0.0216295	0.0425889	0.00261299
Cs6g20470	4	0.0205077	0.151226	0.0252503	0.296419	0.0195162	0.0233416	0.0223874	0.0410615	0.0565595	0.0474653	0.0906636	0.0265402	0.0736459	0.0845343	0.0208824
Cs6g20520	4	0.0142726	0.132931	0.016553	0.454329	0.0133229	0.0152996	0.0145755	0.0295025	0.0472573	0.0372012	0.0761087	0.017843	0.0543299	0.0623693	0.014104
Cs7g01340	4	0.0110587	0.138666	0.013747	0.501263	0.0106476	0.0124258	0.0114195	0.0224791	0.0452961	0.0323762	0.0719928	0.0129726	0.0435433	0.060489	0.0116233
Cs7g02520	4	0.0057129	0.157143	0.00767775	0.603517	0.00562119	0.00682898	0.00617962	0.0125919	0.0282543	0.0192584	0.0524281	0.00684342	0.0285551	0.0531016	0.00628676
Cs7g03010	4	0.00688524	0.302031	0.00899102	0.332978	0.00668507	0.00803732	0.00734877	0.0170465	0.0403324	0.0271019	0.0833246	0.00857119	0.0439817	0.0992805	0.00740542
Cs7g03770	4	0.00206184	0.0632335	0.00252529	0.846095	0.00195602	0.00228885	0.00212803	0.00497588	0.0107424	0.007455	0.0212097	0.00258236	0.0118059	0.0188205	0.00212003
Cs7g04520	4	0.00746475	0.116882	0.00976699	0.628867	0.00728204	0.00877848	0.00804688	0.0154132	0.0296696	0.0215965	0.051099	0.00896075	0.0314991	0.0466283	0.00804541
Cs7g06550	4	0.00364115	0.28988	0.00400233	0.467263	0.0033047	0.00368423	0.0035075	0.0110816	0.028025	0.0182956	0.0712091	0.00484611	0.0337791	0.0540129	0.00346835
Cs7g06720	4	0.00102072	0.0385239	0.00123901	0.91329	0.000965457	0.00112265	0.00104279	0.00252456	0.00580184	0.00391364	0.0117672	0.00127664	0.00617719	0.0102897	0.00104504
Cs7g07570	4	0.0383801	0.105224	0.0759358	0.172922	0.0444938	0.0647771	0.0540215	0.0419399	0.0575801	0.0484508	0.07342	0.037	0.057731	0.0724847	0.055639
Cs7g08300	4	0.00121639	0.0659053	0.00145547	0.869371	0.0011442	0.00131967	0.00122697	0.00314807	0.0078288	0.00509623	0.0168063	0.00152944	0.00815482	0.0145624	0.00123463
Cs7g09420	4	0.0385181	0.101198	0.0873558	0.157048	0.0463752	0.0724435	0.0584264	0.0407284	0.0553655	0.046839	0.0705218	0.0366496	0.0560069	0.072112	0.0604115
Cs7g09430	4	0.0364431	0.109321	0.0740178	0.180681	0.0422654	0.0627521	0.0522448	0.0412999	0.0569251	0.047792	0.0742064	0.0359083	0.0582789	0.0747365	0.0531283
Cs7g09640	4	0.0220573	0.139375	0.0340629	0.32789	0.0230363	0.0299682	0.0265096	0.034115	0.0549597	0.0431517	0.0801275	0.0242369	0.0566477	0.0771472	0.0267148
Cs7g09850	4	0.0242856	0.120746	0.0189908	0.168802	0.0191353	0.0186307	0.0194989	0.0782496	0.0823353	0.0782704	0.115619	0.038022	0.1209	0.0785963	0.0179181
Cs7g10570	4	0.00909011	0.118315	0.0113711	0.589103	0.00873471	0.0103143	0.0095609	0.0186948	0.0346098	0.0256173	0.0577427	0.0109661	0.0367725	0.0495973	0.00951054
Cs7g11890	4	0.00231213	0.0560366	0.00276014	0.848826	0.00217502	0.00251379	0.00234955	0.00550725	0.0115738	0.00812145	0.021893	0.00289049	0.0125173	0.0181848	0.00233858
Cs7g12610	4	0.0335291	0.117715	0.0618811	0.209288	0.0375845	0.0532857	0.0454189	0.0409955	0.0580973	0.0481654	0.0775187	0.0340783	0.0597278	0.0768287	0.0458855
Cs7g12620	4	0.0346434	0.114906	0.0650886	0.200336	0.0391009	0.0559892	0.0476169	0.0413985	0.0576956	0.0481568	0.0765221	0.0350151	0.0595759	0.0760075	0.047947
Cs7g13290	4	0.0212641	0.135947	0.0209326	0.294019	0.0187002	0.0198118	0.0194448	0.0462716	0.0700807	0.0569747	0.100506	0.0270827	0.0764431	0.0736594	0.0188616
Cs7g15270	4	0.0036235	0.199958	0.0038802	0.574835	0.0032583	0.0035856	0.00342742	0.0109782	0.027617	0.0180398	0.0659573	0.00481059	0.0318061	0.0448288	0.00339372
Cs7g15300	4	0.00265907	0.324727	0.00302554	0.490684	0.00245213	0.00276071	0.00259041	0.0076942	0.0221065	0.0134801	0.0552533	0.00341947	0.0227129	0.0438251	0.00260876
Cs7g16840	4	0.00229331	0.0858496	0.00271343	0.80387	0.00214444	0.00247391	0.00232163	0.00590898	0.0129517	0.00895161	0.0270855	0.0029384	0.0148704	0.0233282	0.00229869
Cs7g16900	4	0.00141451	0.044736	0.00171737	0.891824	0.00134004	0.00155519	0.00144132	0.00340648	0.0078423	0.00527924	0.0152332	0.001748	0.00803089	0.0129797	0.00145171
Cs7g17740	4	0.0018658	0.109412	0.00223264	0.78907	0.00175351	0.00202566	0.00188687	0.00489678	0.0119975	0.00787666	0.0263604	0.00236519	0.012945	0.0234214	0.00189077
Cs7g20030	4	0.0231962	0.140144	0.0346573	0.306455	0.0238388	0.0309366	0.0280571	0.0370714	0.0545237	0.0444116	0.0816132	0.0267388	0.0615972	0.0795989	0.0271602
Cs7g21750	4	0.000738834	0.0328205	0.000854249	0.929137	0.000685556	0.000780074	0.000732641	0.00195603	0.00464192	0.00309138	0.00990742	0.000943253	0.00503463	0.00794552	0.000731059
Cs7g21900	4	0.0215736	0.135965	0.0193054	0.244475	0.0180638	0.0186134	0.0189394	0.0571477	0.0716047	0.0629216	0.108347	0.0310004	0.0969743	0.07746	0.0176077
Cs7g22110	4	0.00198166	0.0913196	0.00220261	0.800271	0.00181011	0.00202399	0.0019179	0.00554168	0.013403	0.00887079	0.0295572	0.00257225	0.0147951	0.0218259	0.00190698
Cs7g23790	4	0.00654764	0.256306	0.00716436	0.341702	0.00597921	0.00655819	0.00615156	0.018466	0.0583472	0.0339687	0.116109	0.00819086	0.0484689	0.079733	0.00630756
Cs7g24940	4	0.00925947	0.123221	0.0111636	0.572393	0.00874715	0.0102204	0.00962667	0.0201073	0.0350509	0.0266469	0.0605454	0.0115995	0.0405099	0.0515209	0.00938726
Cs7g26470	4	0.010068	0.121521	0.0123995	0.56238	0.00961743	0.0112924	0.0105277	0.0207038	0.0371416	0.027866	0.0615127	0.0122302	0.0401572	0.0521726	0.0104103
Cs7g27330	4	0.0108967	0.137129	0.011551	0.482664	0.00980533	0.0107649	0.010378	0.0264874	0.0475594	0.0359029	0.0803373	0.0140598	0.0536034	0.058723	0.0101374
Cs7g29740	4	0.0162229	0.138125	0.0213372	0.418859	0.0159886	0.0192079	0.0175278	0.029122	0.0514592	0.0388792	0.0775561	0.0185715	0.0514682	0.0679724	0.017703
Cs7g29760	4	0.0137517	0.131137	0.0171049	0.4753	0.0132231	0.0155761	0.014488	0.0265442	0.0456975	0.0348828	0.071939	0.0163962	0.04849	0.0611178	0.0143517
Cs7g30160	4	0.0132968	0.199761	0.0208127	0.334275	0.0138376	0.0179875	0.015662	0.0252547	0.0524862	0.0372112	0.0860225	0.015101	0.0515177	0.100529	0.0162455
Cs7g30500	4	0.00627228	0.117505	0.00700722	0.635847	0.00574074	0.00647648	0.00619117	0.0157461	0.0294372	0.021815	0.0552588	0.00817312	0.0353212	0.0431808	0.00602744
Cs7g30760	4	0.0141708	0.167123	0.0140093	0.243594	0.0124971	0.0130587	0.012511	0.0379732	0.0932822	0.0625423	0.133677	0.0176719	0.0775846	0.0875375	0.0127673
Cs7g32160	4	0.0199661	0.142288	0.0186907	0.222867	0.017267	0.017645	0.0171871	0.0491113	0.0930223	0.0702957	0.121902	0.0249655	0.0846148	0.0828864	0.0172916
Cs7g32200	4	0.0225833	0.14512	0.0357874	0.299459	0.023662	0.0314987	0.0280479	0.0358568	0.0546906	0.0439699	0.0821152	0.0256452	0.060682	0.0833742	0.0275082
Cs7g32270	4	0.01691	0.144164	0.0144746	0.21963	0.0138487	0.0139523	0.0142031	0.0566673	0.0791576	0.0679527	0.126653	0.0251213	0.113324	0.0805626	0.0133787
Cs8g01090	4	0.0141961	0.148254	0.0161291	0.399042	0.0132358	0.0148001	0.0138662	0.0301129	0.0596109	0.043149	0.0902792	0.0169184	0.0564233	0.0699284	0.0140546
Cs8g01400	4	0.0200178	0.139861	0.0189023	0.270273	0.0172986	0.0179261	0.0176391	0.0477524	0.0776795	0.0618244	0.109899	0.0257781	0.0814704	0.076399	0.0172787
Cs8g01840	4	0.00321012	0.371082	0.00362278	0.396911	0.002955	0.00330487	0.00309607	0.00933875	0.0289519	0.016982	0.0715898	0.0040951	0.027503	0.0542173	0.00314061
Cs8g02220	4	0.00105955	0.0590383	0.00122823	0.882554	0.000984459	0.00111955	0.00104853	0.00284371	0.0071603	0.00463836	0.0157257	0.00134779	0.00752666	0.0126732	0.00105182
Cs8g03090	4	0.038528	0.111948	0.0531273	0.1633	0.0402847	0.0474961	0.0417762	0.0484724	0.0765386	0.0618124	0.0882074	0.0370314	0.0657339	0.0798999	0.0458441
Cs8g03200	4	0.00783844	0.112537	0.00985842	0.626446	0.00753874	0.00893108	0.00827237	0.016397	0.0307537	0.0226375	0.0524419	0.00950564	0.0330153	0.0456051	0.00822169
Cs8g04110	4	0.00298858	0.312765	0.00342971	0.48456	0.00276871	0.00312163	0.00291557	0.00845043	0.0251024	0.0150259	0.0600814	0.0037922	0.0242061	0.0478349	0.00295674
Cs8g05610	4	0.00427729	0.232214	0.00543187	0.541286	0.00411354	0.00487396	0.00447153	0.0106301	0.026217	0.017168	0.0552024	0.00530236	0.027319	0.056971	0.00452201
Cs8g06820	4	0.018969	0.171256	0.0312184	0.26782	0.0203097	0.0265719	0.0224793	0.0315415	0.0662761	0.0468579	0.0938238	0.0200059	0.0571219	0.101325	0.0244235
Cs8g07740	4	0.0136208	0.170641	0.0134517	0.224203	0.0120103	0.0125238	0.0119761	0.037491	0.0993724	0.0644557	0.141066	0.0169722	0.0787409	0.0911947	0.0122801
Cs8g08990	4	0.0224206	0.16316	0.0330208	0.179877	0.0228074	0.0294508	0.0269409	0.0437182	0.0654355	0.0541824	0.101006	0.0277641	0.0817103	0.122606	0.0259002
Cs8g09350	4	0.0130839	0.198376	0.0203964	0.341809	0.0136173	0.0176094	0.0152896	0.0247214	0.0529608	0.0370114	0.085775	0.0147191	0.0501995	0.098435	0.015996
Cs8g12370	4	0.00657833	0.174268	0.0069515	0.504395	0.00587473	0.00647122	0.00626319	0.0192577	0.0381451	0.0278169	0.080379	0.00894545	0.0501174	0.0584683	0.00606791
Cs8g12710	4	0.00326259	0.239188	0.0037068	0.559646	0.00300066	0.00339488	0.00320862	0.0094052	0.023169	0.0152634	0.0558712	0.0042781	0.0272284	0.0461953	0.00318107
Cs8g15720	4	0.00248754	0.245948	0.00286194	0.59187	0.0023047	0.00260691	0.00243937	0.00700307	0.0196719	0.0121104	0.0470683	0.00317495	0.0199702	0.0380225	0.00246036
Cs8g16580	4	0.00776537	0.11476	0.00890272	0.612916	0.00719697	0.00819959	0.00778331	0.0179122	0.0326281	0.0243803	0.0572743	0.00984397	0.037162	0.0456581	0.00761729
Cs8g16650	4	0.00326021	0.360725	0.00391975	0.427706	0.00306988	0.00354595	0.00329058	0.00890662	0.0242426	0.015183	0.0575111	0.00413465	0.0253522	0.0558321	0.00332057
Cs8g16800	4	0.00124062	0.0742967	0.00146204	0.857024	0.00115996	0.0013288	0.00123972	0.00329016	0.00832019	0.00537747	0.0183053	0.00157066	0.00871413	0.0154246	0.00124583
Cs9g02520	4	0.00346772	0.257323	0.00378255	0.51437	0.00313883	0.00348539	0.0033213	0.0105501	0.0268467	0.0174584	0.067447	0.00460929	0.0317886	0.0491232	0.00328727
Cs9g02710	4	0.03336	0.116743	0.0309058	0.156986	0.0284145	0.0302426	0.0317241	0.0735929	0.0685489	0.0666841	0.0967308	0.0509856	0.103416	0.0840608	0.0276055
Cs9g03490	4	0.0173281	0.195448	0.0297017	0.198683	0.0186765	0.0250553	0.0211289	0.0315621	0.0686032	0.0483037	0.102021	0.0189679	0.0623498	0.139469	0.022702
Cs9g03590	4	0.0390512	0.0999374	0.0880912	0.155202	0.0469939	0.07332	0.0593474	0.0409118	0.0550307	0.0467358	0.0699887	0.037141	0.0558929	0.071306	0.0610503
Cs9g03680	4	0.00113384	0.0548189	0.00135609	0.886924	0.00106576	0.00123108	0.00114718	0.0029216	0.00696711	0.00462697	0.0148388	0.00143277	0.00749518	0.0128921	0.00114866
Cs9g05120	4	0.00503488	0.328297	0.00618266	0.363129	0.00480194	0.00554898	0.00507326	0.0129389	0.0396636	0.0233268	0.082228	0.0061202	0.0339589	0.0784443	0.0052518
Cs9g05130	4	0.00578885	0.133608	0.00619155	0.607282	0.00520403	0.00575048	0.00553693	0.0159208	0.0316728	0.0229425	0.0629077	0.00769428	0.0385373	0.0455648	0.00539859
Cs9g05660	4	0.00181927	0.131725	0.00210102	0.759607	0.00168801	0.00191431	0.00179179	0.00499809	0.0132949	0.00839573	0.0303818	0.00231701	0.0137123	0.0244507	0.00180289
Cs9g05910	4	0.00642256	0.18659	0.00720328	0.506188	0.00587042	0.00664683	0.0063587	0.0177693	0.035114	0.025584	0.074096	0.0085899	0.0458939	0.0615009	0.00617217
Cs9g06030	4	0.00365281	0.279492	0.00396629	0.467734	0.00330977	0.00364552	0.00345206	0.0109807	0.0322399	0.0194862	0.0787654	0.00474109	0.0322935	0.0527679	0.00347201
Cs9g06060	4	0.0393632	0.103554	0.0759323	0.166216	0.0449152	0.0662473	0.0573919	0.0438556	0.0549975	0.047808	0.0721918	0.0402311	0.0599946	0.0724113	0.0548896
Cs9g06110	4	0.00492591	0.129576	0.00594109	0.660079	0.00463845	0.00541454	0.00508212	0.0121124	0.0241773	0.0174188	0.0478172	0.00630703	0.0287468	0.0427726	0.00499092
Cs9g06620	4	0.00100343	0.0330922	0.00120099	0.920969	0.000945066	0.00109041	0.00101452	0.00246481	0.00568027	0.00382394	0.0112019	0.00124963	0.00589089	0.0093542	0.00101904
Cs9g08500	4	0.00907285	0.227924	0.00909249	0.241396	0.00791118	0.00854127	0.00840251	0.0314929	0.0594935	0.0452682	0.134455	0.0130712	0.0971549	0.0986933	0.00803167
Cs9g09410	4	0.00376333	0.334745	0.00419592	0.409886	0.00343421	0.00385357	0.00365825	0.0113784	0.0288685	0.0188308	0.0739695	0.00499697	0.0349832	0.0598162	0.00362005
Cs9g09430	4	0.00242642	0.0766683	0.00294418	0.814819	0.00229233	0.00267403	0.00249479	0.00596074	0.0127559	0.00889598	0.0255605	0.00306555	0.0143473	0.0226187	0.00247611
Cs9g09740	4	0.0211574	0.145209	0.0219821	0.269205	0.0188188	0.0208632	0.0208098	0.0491265	0.0619916	0.0539467	0.0989623	0.0295121	0.0871052	0.0821996	0.0191113
Cs9g09780	4	0.00310736	0.0828079	0.00393861	0.788462	0.00298937	0.00354777	0.00326751	0.00712165	0.0152788	0.0106193	0.0289503	0.00381558	0.0162438	0.0265733	0.0032764
Cs9g10530	4	0.00199197	0.0706853	0.00222389	0.830067	0.0018234	0.00204413	0.00193712	0.00538335	0.0123337	0.00835958	0.0257625	0.00257336	0.013648	0.0192448	0.0019223
Cs9g10540	4	0.00419494	0.173607	0.00529586	0.622557	0.00402242	0.00476794	0.00439708	0.0102882	0.0234654	0.0159281	0.0482766	0.00524043	0.025677	0.0478776	0.00440514
Cs9g10570	4	0.00954791	0.237744	0.0133913	0.353514	0.00952325	0.0118374	0.010655	0.0211198	0.045459	0.0318139	0.084236	0.0115361	0.0487044	0.100142	0.0107762
Cs9g10730	4	0.00176335	0.0588398	0.00219135	0.861868	0.00168396	0.00197737	0.00182525	0.00420255	0.00956232	0.00647366	0.0187606	0.00217648	0.00997172	0.0168671	0.00183662
Cs9g12470	4	0.0139831	0.137493	0.0173017	0.451279	0.013457	0.0157049	0.0145056	0.0270876	0.0500652	0.0371475	0.0769575	0.0163577	0.049613	0.0644112	0.0146364
Cs9g12910	4	0.0028924	0.344871	0.00321323	0.445877	0.00264215	0.00294333	0.00277665	0.00864714	0.0252941	0.0153126	0.065108	0.00375435	0.026182	0.0476952	0.0027902
Cs9g14110	4	0.00386866	0.144626	0.00417304	0.649004	0.00348751	0.00386074	0.00369831	0.0112107	0.0250904	0.0172741	0.0552429	0.0051429	0.0301383	0.0395483	0.0036339
Cs9g14400	4	0.00750236	0.225121	0.00735445	0.277104	0.00653176	0.00686714	0.00664028	0.0248982	0.0724021	0.0446893	0.15215	0.0100114	0.0707736	0.081313	0.00664189
Cs9g14440	4	0.00201486	0.0688593	0.00225649	0.83215	0.00184766	0.00207232	0.00196042	0.00538192	0.0124267	0.00838714	0.0255588	0.00258757	0.013464	0.019082	0.00195052
Cs9g15440	4	0.00765694	0.16124	0.00780838	0.48102	0.00676784	0.00728551	0.00704439	0.0219675	0.0472181	0.0331899	0.0901916	0.010146	0.0528268	0.0587006	0.00693633
Cs9g15750	4	0.00238037	0.148895	0.0027243	0.710748	0.00220321	0.00248401	0.00232503	0.00651822	0.0177579	0.0110786	0.0394613	0.003015	0.017574	0.0304868	0.00234848
Cs9g17830	4	0.00281634	0.369204	0.00315618	0.425732	0.00258199	0.00288609	0.00271583	0.00834679	0.0247065	0.0148597	0.0635115	0.00363954	0.0252069	0.047902	0.0027348
Cs9g17840	4	0.00442615	0.0844785	0.00540422	0.749924	0.00420534	0.00490775	0.00456377	0.0099379	0.0200659	0.0143155	0.0359926	0.00544201	0.0213355	0.0304491	0.00455179
Cs9g19520	4	0.000962811	0.0424608	0.00115809	0.909378	0.000908105	0.0010493	0.000973983	0.0024266	0.00590836	0.00387999	0.0121909	0.00120141	0.00606626	0.0104544	0.00098149
orange1.1t00001	4	0.00330436	0.255723	0.00378017	0.532634	0.00305984	0.00344197	0.00321411	0.0091996	0.0270355	0.0162564	0.0616676	0.00417027	0.0255015	0.0477468	0.00326531
orange1.1t00402	4	0.00446346	0.0885519	0.00520451	0.738136	0.00415867	0.00477038	0.00450167	0.010659	0.0207975	0.0150911	0.0386059	0.00566332	0.0235983	0.0313688	0.00443014
orange1.1t00587	4	0.0125154	0.222515	0.0165031	0.268964	0.0121801	0.0148536	0.0137482	0.0294066	0.0543494	0.0410011	0.100184	0.0159457	0.0678672	0.116521	0.013446
orange1.1t00617	4	0.00261786	0.290687	0.00296763	0.531673	0.00240893	0.00271209	0.00255193	0.00761242	0.0209932	0.013075	0.0525404	0.00339065	0.0225221	0.0416895	0.00255761
orange1.1t00850	4	0.0280777	0.133657	0.055186	0.225971	0.0318956	0.0460486	0.0379145	0.0373591	0.060396	0.0476483	0.0820804	0.0284298	0.0587799	0.0864512	0.0401046
orange1.1t01308	4	0.0130289	0.172532	0.0129323	0.185632	0.0115294	0.0120005	0.0114132	0.0369275	0.113595	0.06888	0.153719	0.0160972	0.0802309	0.099648	0.0118343
orange1.1t01339	4	0.00482159	0.101381	0.00570952	0.708464	0.00451364	0.005224	0.00492402	0.0115652	0.022276	0.0162669	0.0421689	0.00615175	0.0260696	0.0356367	0.00482724
orange1.1t01624	4	0.0169346	0.156206	0.0157658	0.195345	0.0143244	0.015105	0.0153317	0.0558578	0.0710202	0.0631363	0.123098	0.0258623	0.122716	0.0951686	0.014128
orange1.1t01663	4	0.0173623	0.189658	0.0284317	0.250477	0.0183189	0.0245011	0.0213209	0.0319485	0.0590376	0.0443367	0.0939012	0.0199299	0.0627188	0.116349	0.021709
orange1.1t01768	4	0.00257948	0.16848	0.00297448	0.678196	0.00239511	0.00270762	0.00252803	0.00701897	0.0194159	0.0120191	0.0430638	0.00325288	0.0189129	0.0338959	0.00255999
orange1.1t01780	4	0.00413677	0.133309	0.00456472	0.658603	0.00377896	0.00419343	0.0039615	0.0111204	0.0275336	0.0180027	0.0548985	0.00525702	0.0275597	0.0391019	0.00397909
orange1.1t01821	4	0.00458602	0.269746	0.00483751	0.413383	0.00410842	0.00446713	0.00425684	0.0141951	0.041641	0.0252578	0.0998296	0.00600627	0.0417879	0.0616268	0.00427135
orange1.1t01955	4	0.0250824	0.137016	0.0271003	0.223811	0.0232654	0.025056	0.0235052	0.0468134	0.0858404	0.0651335	0.10699	0.0282217	0.073628	0.084128	0.0244087
orange1.1t01957	4	0.0347108	0.118253	0.0377236	0.173217	0.0327864	0.0349915	0.0326739	0.0536725	0.0866121	0.0696996	0.099045	0.0365578	0.0739016	0.08168	0.0344758
orange1.1t01966	4	0.0028382	0.284113	0.00318229	0.521491	0.00260341	0.00291026	0.00273789	0.0082708	0.023913	0.0145342	0.0588912	0.00365406	0.0242042	0.0438986	0.00275772
orange1.1t02085	4	0.052044	0.0922469	0.0528396	0.139696	0.0474923	0.0523795	0.0550893	0.06363	0.0596617	0.057309	0.0755294	0.0649521	0.0735925	0.0667319	0.0468056
orange1.1t02092	4	0.022509	0.139646	0.0302895	0.316092	0.0222495	0.0276036	0.0258108	0.0386728	0.0545988	0.0451769	0.0832155	0.0271644	0.0647633	0.0777198	0.0244891
orange1.1t02108	4	0.0170196	0.1343	0.0218036	0.417266	0.0165531	0.0198445	0.0184508	0.0309477	0.0494684	0.0389106	0.0762957	0.0201966	0.0541347	0.0667334	0.0180749
orange1.1t02169	4	0.018367	0.133476	0.0152388	0.174861	0.0149742	0.0146368	0.0147	0.059185	0.104618	0.0834493	0.137355	0.0253071	0.107021	0.0823763	0.0144329
orange1.1t02204	4	0.014548	0.132174	0.0184016	0.461526	0.0140738	0.0167336	0.0155404	0.0275067	0.0462367	0.0356331	0.072581	0.0173134	0.049714	0.0626796	0.015338
orange1.1t02309	4	0.00357043	0.141773	0.00453881	0.686905	0.00344374	0.00406694	0.00371416	0.00846356	0.0210638	0.0136795	0.041251	0.00432987	0.0203849	0.0390228	0.00379281
orange1.1t02619	4	0.00231752	0.122553	0.00263459	0.748803	0.00213302	0.00241431	0.00228224	0.00645516	0.0152116	0.0102008	0.0344665	0.00301992	0.0176061	0.0276414	0.00226071
orange1.1t02626	4	0.0025407	0.0713908	0.00318729	0.821144	0.00243454	0.00287545	0.00265403	0.00590789	0.0128088	0.00886178	0.0245358	0.00313198	0.0136284	0.0222383	0.00266014
orange1.1t02627	4	0.00898712	0.198493	0.012875	0.447098	0.0090565	0.0113119	0.0100673	0.0186662	0.041153	0.0283282	0.0726065	0.0105181	0.0407333	0.0797649	0.0103405
orange1.1t02724	4	0.00458315	0.215869	0.00484524	0.498615	0.00410896	0.00447763	0.00427163	0.0138105	0.0375064	0.0236017	0.0850938	0.00599952	0.0387844	0.0541623	0.00427106
orange1.1t02755	4	0.0158746	0.133224	0.0199024	0.435916	0.0153251	0.0181361	0.0168761	0.0295763	0.0489937	0.0379957	0.0756124	0.0188234	0.0523772	0.0647138	0.0166539
orange1.1t02759	4	0.00881875	0.178022	0.00862814	0.388898	0.0076448	0.00811411	0.00795342	0.0276226	0.0554707	0.0404784	0.109861	0.0121581	0.0699496	0.0686575	0.00772351
orange1.1t03190	4	0.00340243	0.171305	0.00365987	0.625422	0.00306661	0.0033792	0.00322465	0.0101003	0.02529	0.0165296	0.0585189	0.00448651	0.0284228	0.0399936	0.00319909
orange1.1t03231	4	0.00272222	0.27732	0.00309546	0.542362	0.00250669	0.00282961	0.00266485	0.00789303	0.0210337	0.0133295	0.0522994	0.00353854	0.02328	0.0424619	0.00266213
orange1.1t03414	4	0.00534712	0.247317	0.00609622	0.454478	0.0049189	0.00559567	0.00531343	0.0152509	0.0335402	0.0233559	0.0766522	0.00710319	0.0427793	0.0670432	0.00520815
orange1.1t03455	4	0.0166475	0.13538	0.0189081	0.403114	0.0154886	0.0174909	0.0166123	0.0332749	0.0550188	0.0428253	0.0836388	0.0202462	0.0585662	0.0664497	0.0163387
orange1.1t03619	4	0.0084554	0.20877	0.00814907	0.255463	0.00731531	0.00762811	0.00739818	0.0281953	0.0805139	0.0503442	0.157853	0.0112957	0.0772756	0.0839425	0.00740125
orange1.1t03632	4	0.0612646	0.0701819	0.0871988	0.0987936	0.0664987	0.0859383	0.0869016	0.0497337	0.0477774	0.0456993	0.0575078	0.0616415	0.0546922	0.054494	0.0716768
orange1.1t04489	4	0.00278724	0.196854	0.00322046	0.633624	0.00259023	0.00292952	0.00273255	0.00761066	0.0214426	0.013156	0.0480005	0.00351137	0.020684	0.0380863	0.00277107
orange1.1t04497	4	0.00329976	0.328379	0.0040111	0.464017	0.00312223	0.0036198	0.00334582	0.00881805	0.0241915	0.0150685	0.0557304	0.00414425	0.0244979	0.0543641	0.0033907
orange1.1t04515	4	0.00868043	0.235683	0.00998006	0.3053	0.00811247	0.0090473	0.00835123	0.0221902	0.0688256	0.0404281	0.118559	0.0104399	0.0528585	0.0928344	0.00870999
orange1.1t04594	4	0.0169717	0.139417	0.0174797	0.362832	0.0151545	0.0164122	0.0159537	0.0380356	0.0612599	0.048426	0.0937114	0.0216571	0.0679324	0.0692508	0.0155054
orange1.1t04606	4	0.0249715	0.130274	0.0241781	0.265446	0.0217382	0.0231471	0.0232172	0.0529046	0.066797	0.0580021	0.0970732	0.0334291	0.082751	0.0744158	0.0216559
orange1.1t04637	4	0.0436906	0.0905299	0.081236	0.0976863	0.0523488	0.0674585	0.0530542	0.0469027	0.077553	0.0631671	0.078726	0.0368949	0.0602453	0.0826916	0.0678151
orange1.1t04716	4	0.00642978	0.312192	0.00837795	0.338422	0.00623969	0.00748628	0.00683849	0.0159781	0.0388211	0.0257449	0.0809367	0.00798288	0.0415294	0.0961083	0.0069119
orange1.1t04938	4	0.0033926	0.0764517	0.00424864	0.790397	0.00325179	0.00383783	0.00354532	0.00765193	0.0159707	0.0112291	0.0294039	0.00415696	0.0169111	0.0260024	0.00354951
orange1.1t05110	4	0.0214021	0.147473	0.0231614	0.218733	0.0198163	0.0213023	0.0198671	0.0437513	0.0929659	0.0664183	0.115875	0.024309	0.0740126	0.0900421	0.0208709
orange1.1t05161	4	0.00740939	0.269435	0.00987343	0.357744	0.00729577	0.00873349	0.00782337	0.017037	0.0473221	0.0292459	0.086808	0.00870123	0.0405492	0.0938313	0.00819062
BGI_novel_G000004	5	0.0226967	0.00200747	0.0134553	0.002128	0.817208	0.0227503	0.0589315	0.0026655	0.00207949	0.00221229	0.00201079	0.00607799	0.00210275	0.00200981	0.041664
BGI_novel_G000016	5	0.0755689	0.00444224	0.022674	0.00469906	0.67386	0.0351827	0.0816218	0.00629083	0.00470079	0.00506964	0.00450701	0.0158308	0.00477971	0.00445341	0.0563189
BGI_novel_G000055	5	0.134644	0.0228216	0.0759714	0.0218894	0.188624	0.0897164	0.106335	0.0348674	0.0274473	0.0301481	0.024464	0.0599771	0.026206	0.0253855	0.131502
BGI_novel_G000159	5	0.0902298	0.00950267	0.0544332	0.00958684	0.381255	0.0806332	0.142721	0.0135038	0.0103445	0.0112006	0.00976042	0.0291894	0.010411	0.01002	0.137208
BGI_novel_G000244	5	0.0326885	0.00488439	0.0509687	0.00509142	0.318895	0.095748	0.183512	0.00603834	0.00499584	0.00523781	0.00484572	0.0118273	0.00499329	0.00497731	0.265296
BGI_novel_G000245	5	0.171563	0.0149306	0.0568995	0.0147284	0.277935	0.0748763	0.112474	0.0237006	0.0173168	0.0192018	0.0158195	0.0525901	0.0172073	0.0161117	0.114646
BGI_novel_G000272	5	0.0617458	0.00391295	0.0204761	0.00406209	0.718007	0.0313233	0.0660434	0.00562521	0.00422496	0.00457284	0.00400415	0.0135709	0.00425718	0.00400002	0.0541743
BGI_novel_G000326	5	0.0833704	0.0129095	0.0771242	0.0129951	0.271555	0.102534	0.122932	0.01705	0.0142258	0.0150756	0.013232	0.0306877	0.0136864	0.0136233	0.199
BGI_novel_G000403	5	0.0202059	0.00150484	0.00900738	0.00157497	0.876929	0.0145713	0.0351921	0.00208548	0.00159144	0.00170957	0.00152413	0.00492341	0.00161012	0.00152613	0.0260446
BGI_novel_G000410	5	0.12366	0.0140724	0.0640302	0.0141225	0.304071	0.0839658	0.111848	0.0201449	0.0159958	0.0172545	0.0146711	0.0392108	0.0154266	0.0148899	0.146636
BGI_novel_G000413	5	0.113377	0.0178471	0.0805014	0.0195579	0.227879	0.104333	0.131857	0.0217813	0.0184003	0.0190688	0.017722	0.0411004	0.0178511	0.0172173	0.151508
BGI_novel_G000621	5	0.0526986	0.00687367	0.0540669	0.00740999	0.388968	0.0903777	0.163371	0.00841389	0.0069534	0.00725124	0.00677777	0.0170904	0.00691832	0.00676362	0.176066
BGI_novel_G000703	5	0.0613965	0.00534537	0.033675	0.00558106	0.491971	0.0573901	0.206805	0.0074108	0.00552412	0.00595919	0.005377	0.0183318	0.0057501	0.00543787	0.084045
BGI_novel_G000927	5	0.173148	0.00965026	0.0419045	0.010043	0.334344	0.063721	0.174813	0.0147497	0.0101646	0.0112099	0.0098563	0.0446442	0.0108308	0.00983859	0.0810809
BGI_novel_G001014	5	0.109832	0.0203732	0.0847604	0.019641	0.188935	0.104015	0.128938	0.0296526	0.0231958	0.0253163	0.0213784	0.0531676	0.0230041	0.0225745	0.145217
BGI_novel_G001313	5	0.246091	0.0139165	0.0469559	0.0137927	0.248674	0.0631233	0.109975	0.0238204	0.0160086	0.0180924	0.0147939	0.0662047	0.0165329	0.0149377	0.0870813
BGI_novel_G001325	5	0.0265279	0.00333453	0.0312269	0.00354086	0.365051	0.0636776	0.363235	0.004189	0.00333848	0.00351975	0.00328694	0.00908081	0.00342073	0.00333547	0.113235
BGI_novel_G001368	5	0.0456286	0.00642708	0.0558465	0.0066169	0.35857	0.0930846	0.154924	0.0082094	0.0067232	0.00709707	0.006447	0.0161064	0.00668465	0.00663313	0.221002
BGI_novel_G001438	5	0.0967416	0.0408284	0.0895043	0.0417814	0.117406	0.0905392	0.0847995	0.0463438	0.0473166	0.0473909	0.0422385	0.0558704	0.0404774	0.0415812	0.11718
BGI_novel_G001455	5	0.194518	0.0070951	0.0292714	0.00734919	0.487389	0.0424927	0.0866531	0.0109694	0.00781493	0.00859452	0.00735396	0.0300603	0.0079532	0.00726328	0.0652213
Cs1g02750	5	0.126356	0.0190816	0.0757124	0.0184766	0.208519	0.0953175	0.127448	0.028941	0.0218998	0.0241183	0.0201266	0.0559727	0.0218471	0.0210387	0.135145
Cs1g02760	5	0.0921685	0.00756903	0.0418461	0.00775324	0.44231	0.0658138	0.165159	0.0109687	0.0080555	0.00877504	0.00772453	0.0270987	0.00833568	0.00785352	0.0985689
Cs1g02900	5	0.133497	0.00944573	0.0438956	0.00953325	0.42129	0.0631782	0.116575	0.0143331	0.0105028	0.0115306	0.00982013	0.034341	0.0106132	0.00994976	0.101494
Cs1g11880	5	0.0446524	0.00337507	0.0204527	0.00359658	0.693655	0.0345499	0.11303	0.00459273	0.00346809	0.00371556	0.00337897	0.0114033	0.00357275	0.00336143	0.0531955
Cs1g11980	5	0.211643	0.00753657	0.0306449	0.00791452	0.453796	0.0446473	0.0931246	0.0114633	0.00818525	0.00896372	0.00776193	0.0319658	0.00836095	0.00760423	0.0663885
Cs1g12560	5	0.0287146	0.00320518	0.0266027	0.00342444	0.565224	0.0506441	0.202017	0.00407009	0.00322807	0.00340663	0.00316745	0.00900917	0.00329339	0.00318551	0.0908085
Cs1g12660	5	0.0596469	0.009043	0.0687017	0.00942723	0.311521	0.100726	0.12516	0.0112098	0.00953348	0.00994801	0.009064	0.0206612	0.00922292	0.00919707	0.236938
Cs1g14180	5	0.0272712	0.00323021	0.02778	0.00339801	0.617641	0.0505603	0.124095	0.00411643	0.00332012	0.00350213	0.00321657	0.00862892	0.00333389	0.00326056	0.116646
Cs1g14210	5	0.0734087	0.0044839	0.0227928	0.00465128	0.683527	0.0345001	0.0710549	0.00648969	0.00485953	0.0052665	0.00459681	0.0157328	0.00489198	0.00458666	0.0591569
Cs1g14270	5	0.0952616	0.0330812	0.0906349	0.0307323	0.117127	0.0998577	0.11344	0.048018	0.0370597	0.0408393	0.0348342	0.0730762	0.0385766	0.0381819	0.109279
Cs1g14770	5	0.0573189	0.00513787	0.0320986	0.00527997	0.588437	0.0515406	0.117904	0.00717957	0.00547496	0.00590372	0.00522628	0.0164058	0.0055553	0.00531297	0.091224
Cs1g15800	5	0.0306313	0.00370052	0.0327865	0.00389188	0.442204	0.0637607	0.272354	0.00474134	0.00375124	0.00397249	0.00367096	0.0103233	0.00383833	0.00373782	0.116635
Cs1g17615	5	0.116075	0.0079645	0.0401617	0.00823935	0.411807	0.0631227	0.179945	0.0117641	0.00839598	0.00918891	0.00811335	0.0319355	0.00882291	0.00817593	0.0862882
Cs1g19425	5	0.069346	0.00997489	0.0688815	0.010099	0.311548	0.0995518	0.135076	0.0131422	0.0107737	0.0114374	0.0101502	0.0248897	0.0105581	0.0104725	0.204098
Cs1g20080	5	0.0483659	0.00390385	0.0245261	0.00410374	0.617576	0.0421048	0.156652	0.00538633	0.00402814	0.00433665	0.00392134	0.0134182	0.00417861	0.00394351	0.0635552
Cs1g20480	5	0.230859	0.0112093	0.0427079	0.0118726	0.264757	0.0632275	0.164853	0.0173039	0.0116609	0.0128795	0.0114074	0.0577975	0.0125783	0.0112138	0.075672
Cs1g21260	5	0.0358878	0.00434352	0.0366391	0.00451431	0.516728	0.0652148	0.153978	0.00562651	0.00450252	0.00477179	0.00434682	0.0117768	0.00453399	0.00443994	0.142695
Cs1g21980	5	0.281128	0.00948662	0.035689	0.0100132	0.298426	0.0525453	0.130081	0.0148828	0.0100522	0.0111224	0.00972205	0.0496949	0.0106929	0.00952328	0.0669401
Cs1g21990	5	0.100773	0.00871913	0.0469427	0.00949462	0.32355	0.0766865	0.253319	0.0116878	0.00868233	0.00928751	0.00862649	0.0305591	0.00914996	0.00849705	0.0940248
Cs1g22040	5	0.105766	0.00575963	0.0286607	0.00606644	0.544473	0.0456062	0.137196	0.00839362	0.00602848	0.00656429	0.00584003	0.0233766	0.00629917	0.00580234	0.0641672
Cs1g22830	5	0.0473765	0.00594533	0.0479733	0.00616764	0.330612	0.0865655	0.283108	0.00780243	0.00607988	0.00648312	0.00593395	0.0170963	0.00626577	0.00609057	0.136499
Cs1g23390	5	0.154715	0.00879538	0.0400418	0.00924879	0.361215	0.0622214	0.185729	0.013106	0.00915455	0.0100347	0.00892404	0.0390197	0.00973739	0.00887288	0.0791832
Cs1g24810	5	0.146186	0.0120016	0.0518919	0.0125067	0.363834	0.0706991	0.105931	0.0169867	0.0132575	0.014233	0.0123604	0.036531	0.012928	0.0121912	0.118462
Cs2g01990	5	0.078052	0.00771395	0.046643	0.00841302	0.315126	0.0792641	0.292835	0.0100521	0.0076213	0.00810281	0.00759146	0.0249962	0.0079947	0.00750864	0.0980861
Cs2g02680	5	0.115426	0.00563557	0.0267567	0.00584697	0.576312	0.0412314	0.105226	0.00846656	0.00604502	0.00662377	0.00577792	0.0233388	0.00625981	0.00576557	0.061288
Cs2g03740	5	0.0653076	0.00965365	0.0690012	0.00986775	0.312904	0.0992231	0.12642	0.012408	0.0103726	0.0109293	0.00977882	0.022998	0.0100676	0.010027	0.221041
Cs2g04490	5	0.0250032	0.00279923	0.0236477	0.00296821	0.607977	0.0452392	0.181637	0.00358304	0.00283647	0.00299965	0.00277477	0.00789751	0.00289245	0.00280353	0.0849411
Cs2g04800	5	0.0163815	0.00147356	0.0100415	0.00155183	0.864738	0.0169466	0.0423156	0.00196584	0.00153594	0.00163591	0.00148001	0.00443118	0.00154926	0.00148523	0.0324678
Cs2g05530	5	0.0688583	0.00754877	0.0477901	0.0077504	0.464805	0.0714412	0.113084	0.01018	0.00815404	0.00869183	0.00768855	0.0207451	0.00802185	0.00780647	0.147435
Cs2g05570	5	0.0299969	0.00428775	0.0446758	0.00459449	0.345192	0.0898896	0.232824	0.00516521	0.0042773	0.00445602	0.00420277	0.0104326	0.00429961	0.00424836	0.211458
Cs2g05620	5	0.0418037	0.00423808	0.0310035	0.00455869	0.500691	0.0565804	0.234717	0.00546183	0.00425156	0.00450333	0.00418775	0.0126941	0.00437729	0.00418327	0.0867481
Cs2g06920	5	0.0542337	0.00631262	0.0463149	0.00657025	0.320513	0.0820558	0.30727	0.00842502	0.00643534	0.00689292	0.00630338	0.0193673	0.0067004	0.00644421	0.116162
Cs2g08770	5	0.0606475	0.00524058	0.0329899	0.00563772	0.488819	0.0570686	0.217978	0.00696915	0.00528582	0.00563955	0.00520299	0.0172375	0.00548776	0.00517093	0.0806251
Cs2g09400	5	0.0483703	0.00487995	0.0346557	0.00512411	0.430049	0.0622245	0.275981	0.00654527	0.00497258	0.00532632	0.00487074	0.0155651	0.00517076	0.00493644	0.0913277
Cs2g09570	5	0.258733	0.00869468	0.0328987	0.00897376	0.388573	0.0462272	0.0859936	0.0137252	0.00972797	0.0107375	0.00907511	0.0374396	0.00982859	0.00892797	0.0704439
Cs2g11040	5	0.0793505	0.00652033	0.0380036	0.00680492	0.432087	0.063165	0.219662	0.00919879	0.00674526	0.0073084	0.0065723	0.023638	0.00707135	0.00663494	0.0872376
Cs2g11930	5	0.0608109	0.00431136	0.0236868	0.00444235	0.683081	0.0366436	0.0788943	0.00619104	0.00465492	0.00504272	0.00441323	0.014712	0.00470319	0.00444363	0.0639689
Cs2g12080	5	0.0270218	0.00307295	0.0262294	0.00327073	0.544175	0.0508156	0.225401	0.00390921	0.0030968	0.00327102	0.00303847	0.00863599	0.00316444	0.00306609	0.0918318
Cs2g12095	5	0.048632	0.00605842	0.0465656	0.00629317	0.465276	0.0745166	0.120757	0.00779948	0.00638426	0.00673599	0.006092	0.0155278	0.00629336	0.00619114	0.176877
Cs2g12200	5	0.0280999	0.00289174	0.022411	0.00308214	0.631876	0.0416771	0.171826	0.00373908	0.00292616	0.00310134	0.00286721	0.00851296	0.00299696	0.00288089	0.0711114
Cs2g15500	5	0.180584	0.0124758	0.0495433	0.0124319	0.32222	0.0676696	0.113077	0.0198564	0.0142435	0.0158076	0.0131441	0.0478637	0.014346	0.0133176	0.103418
Cs2g16560	5	0.0794112	0.00847246	0.0500213	0.00871996	0.444494	0.072713	0.110229	0.0114677	0.00920433	0.00980825	0.00864731	0.0232748	0.00900375	0.00873488	0.145798
Cs2g17190	5	0.222201	0.00925954	0.0374235	0.00963029	0.339342	0.0558259	0.142717	0.0145321	0.00988064	0.010948	0.00951658	0.0460966	0.0104889	0.00944318	0.0726935
Cs2g17670	5	0.232409	0.0121755	0.044897	0.0130612	0.244136	0.065871	0.166086	0.0184928	0.012518	0.0137704	0.0123228	0.061718	0.0135313	0.0120219	0.0769881
Cs2g17890	5	0.0266233	0.00236499	0.0155826	0.00249629	0.796145	0.025752	0.0594934	0.00315311	0.00246977	0.00262838	0.00237645	0.00707879	0.00248304	0.00237764	0.0489755
Cs2g18170	5	0.0207359	0.00202147	0.0145199	0.00212597	0.80768	0.024726	0.059069	0.00266552	0.00210453	0.00223546	0.00202754	0.00585505	0.00211555	0.00204038	0.050078
Cs2g23410	5	0.101692	0.00684651	0.0336963	0.00714952	0.556216	0.049503	0.0901992	0.00973062	0.00742757	0.0080023	0.00700882	0.0225843	0.00739163	0.00695042	0.0856016
Cs2g24040	5	0.0691058	0.006369	0.0395539	0.00686734	0.361479	0.0686119	0.297708	0.00845627	0.00635791	0.00679047	0.00630198	0.0213142	0.00667271	0.00627044	0.0881413
Cs2g24170	5	0.0681061	0.00440481	0.0237116	0.00469221	0.660023	0.0378459	0.0977785	0.00611944	0.00459107	0.00493385	0.00443855	0.0154088	0.00469725	0.00438604	0.058863
Cs2g31210	5	0.0279955	0.00340745	0.0308756	0.00364054	0.474046	0.0610735	0.252632	0.00425815	0.00341582	0.00359233	0.00335724	0.00918382	0.00347761	0.00338681	0.115657
Cs3g01980	5	0.0265601	0.00393712	0.0439819	0.00414872	0.306053	0.0912988	0.244484	0.00480634	0.00396478	0.00414781	0.00387926	0.00960257	0.00399278	0.00396837	0.245175
Cs3g02580	5	0.148515	0.0158144	0.0631098	0.0164322	0.282694	0.0814161	0.10777	0.0220001	0.0176725	0.0188603	0.0163349	0.0434681	0.016923	0.01609	0.132899
Cs3g11000	5	0.0805534	0.0132826	0.08103	0.0133788	0.255907	0.106335	0.122169	0.0172874	0.0146039	0.0154172	0.0135875	0.030434	0.0139908	0.014005	0.208018
Cs3g11760	5	0.0534525	0.00796617	0.064338	0.00832701	0.327413	0.0981321	0.127676	0.00984405	0.00833927	0.00870191	0.00796222	0.0183883	0.00811	0.00808228	0.243268
Cs3g12130	5	0.0620004	0.00729603	0.0494041	0.00758377	0.454238	0.0748719	0.114399	0.00951585	0.00777122	0.00821266	0.00737075	0.0189799	0.00761265	0.0074465	0.163297
Cs3g13670	5	0.0605234	0.0075723	0.0537904	0.00802175	0.415618	0.0832156	0.127724	0.00953205	0.00788809	0.00826503	0.00756399	0.0189276	0.0077403	0.00757818	0.176039
Cs3g13930	5	0.139116	0.014292	0.0607504	0.014641	0.310177	0.0794739	0.106851	0.0202084	0.0161112	0.0172842	0.0148294	0.0401243	0.0154651	0.0147738	0.135903
Cs3g14610	5	0.0293634	0.00317948	0.0246349	0.00331487	0.675133	0.0427067	0.100684	0.00417382	0.00331384	0.00351965	0.00319049	0.00894144	0.00333188	0.00323892	0.0912741
Cs3g14770	5	0.0297593	0.00396861	0.0386158	0.00422557	0.443203	0.0748587	0.190871	0.00487535	0.00400235	0.00418712	0.00391204	0.00997347	0.00401929	0.00395717	0.179572
Cs3g15620	5	0.168889	0.0110352	0.0469771	0.0118519	0.276062	0.0717812	0.206931	0.0160615	0.0112031	0.0122182	0.0110791	0.0489933	0.0120515	0.0108922	0.0839736
Cs3g16120	5	0.267032	0.00877553	0.0340191	0.00920353	0.333307	0.0503492	0.124996	0.0138024	0.00936754	0.0103706	0.00901746	0.0449811	0.00991301	0.00886938	0.0659965
Cs3g16130	5	0.0314306	0.0039336	0.0348865	0.00415976	0.53539	0.0632766	0.138654	0.00492664	0.00402456	0.00422557	0.00390394	0.0101098	0.00402193	0.00394865	0.153108
Cs3g16220	5	0.0431028	0.00659821	0.0607672	0.0069572	0.31675	0.0997487	0.136764	0.00799284	0.00678722	0.00705699	0.00654188	0.0150529	0.00664702	0.00663787	0.272594
Cs3g16310	5	0.27159	0.0125831	0.0424653	0.0130027	0.289818	0.0564837	0.0894178	0.0197607	0.0143351	0.0157614	0.0132095	0.0490547	0.014169	0.0128819	0.085467
Cs3g16480	5	0.231575	0.00766351	0.0310588	0.00795826	0.41063	0.0460486	0.10991	0.0120575	0.00829775	0.00918316	0.00791232	0.0369753	0.00867005	0.00782718	0.0642319
Cs3g18000	5	0.0278162	0.00306006	0.0252808	0.00324902	0.552173	0.0484784	0.227384	0.00393373	0.00309086	0.00327365	0.00303133	0.00882388	0.00316852	0.00306087	0.0841753
Cs3g18210	5	0.0722211	0.00692375	0.0407542	0.0071994	0.525623	0.0608454	0.100756	0.00936729	0.0074492	0.00793708	0.00703993	0.0197382	0.00733372	0.0070626	0.119749
Cs3g20430	5	0.123188	0.0060744	0.0286526	0.00645419	0.547658	0.0443768	0.114317	0.00880046	0.00638211	0.00692613	0.00616085	0.0241483	0.00659923	0.00606218	0.0641994
Cs3g25420	5	0.0964509	0.00621378	0.0327022	0.00658812	0.48588	0.0533232	0.180949	0.00883542	0.00640441	0.00694051	0.00625465	0.0241607	0.00672229	0.00621918	0.0723551
Cs3g27170	5	0.102372	0.00856488	0.0458206	0.00874457	0.398376	0.0709903	0.171722	0.0125216	0.00913888	0.00997917	0.00875748	0.0310986	0.00948149	0.00891728	0.103516
Cs3g27290	5	0.0514206	0.00420196	0.0264705	0.00443244	0.577903	0.0457262	0.180419	0.00576947	0.00431378	0.00463982	0.00421149	0.0144438	0.00448549	0.00422967	0.0673325
Cs3g27680	5	0.0715261	0.00962392	0.0639064	0.0101386	0.349622	0.0928652	0.125109	0.0121009	0.0101432	0.0106109	0.00965339	0.0231427	0.00984197	0.00967952	0.192036
Cs3g27780	5	0.0276583	0.00380491	0.038999	0.00407553	0.35273	0.0807047	0.287972	0.00462745	0.0037872	0.00395756	0.00373024	0.00957446	0.00383452	0.00377219	0.170772
Cs4g02060	5	0.0894558	0.00798189	0.0447247	0.00851051	0.302557	0.0746227	0.301327	0.0109867	0.00801706	0.00864636	0.00794632	0.0292693	0.00853476	0.00794485	0.0894748
Cs4g04270	5	0.109167	0.0163327	0.0763431	0.016552	0.254849	0.0957603	0.111607	0.0218965	0.0183858	0.0194758	0.0168771	0.0386807	0.0173544	0.0170752	0.169643
Cs4g04410	5	0.242367	0.0130613	0.0452114	0.0133903	0.299356	0.0597946	0.0918753	0.0204221	0.0149866	0.0164648	0.0137423	0.0485128	0.0147154	0.0134861	0.0926145
Cs4g06890	5	0.212796	0.00851176	0.0338027	0.00880118	0.430818	0.047802	0.0882184	0.0131486	0.00947757	0.0104081	0.00885364	0.0344264	0.0095326	0.00872459	0.0746788
Cs4g07800	5	0.0269747	0.00242277	0.0161035	0.00251958	0.78886	0.0265567	0.0616889	0.00329531	0.00255851	0.00273822	0.00244947	0.0073947	0.00257781	0.00247396	0.051386
Cs4g07860	5	0.214166	0.00913394	0.0373225	0.00944937	0.35304	0.0555574	0.138711	0.0143837	0.00980884	0.010877	0.00941112	0.0446826	0.0103734	0.00936781	0.0737148
Cs4g07930	5	0.0456979	0.00462742	0.033139	0.00491035	0.393287	0.0606564	0.328045	0.00612184	0.00466096	0.00497687	0.00459328	0.0146956	0.00486113	0.00463103	0.0850966
Cs4g12200	5	0.0417958	0.00534171	0.0458186	0.00553731	0.382761	0.0832988	0.231124	0.00693126	0.00549262	0.0058343	0.00533461	0.0146895	0.00559516	0.00547633	0.154969
Cs4g12455	5	0.0478626	0.00552866	0.0423968	0.00575867	0.36485	0.0765054	0.287655	0.00732792	0.00564776	0.00603552	0.00551963	0.01659	0.00584403	0.00563983	0.116838
Cs4g15000	5	0.025818	0.00310188	0.0277672	0.00327036	0.581216	0.0528779	0.16231	0.00393813	0.00316192	0.0033357	0.00307919	0.00835669	0.0031971	0.00312456	0.115445
Cs4g15450	5	0.0327337	0.00503073	0.0533749	0.00524174	0.297754	0.0991025	0.173393	0.00618397	0.00514865	0.00538929	0.00498942	0.0119534	0.00512969	0.00512821	0.289447
Cs4g15690	5	0.061778	0.00435444	0.0235497	0.00450963	0.689276	0.0359337	0.07214	0.00619457	0.00470766	0.00508231	0.00445428	0.0144521	0.0047196	0.0044625	0.064385
Cs4g15700	5	0.0273916	0.00356598	0.034681	0.00375991	0.455406	0.0686516	0.217896	0.0044631	0.00361368	0.00380157	0.00352863	0.0092912	0.00365439	0.00359212	0.156703
Cs4g15710	5	0.0588287	0.00644651	0.0432984	0.00662472	0.501736	0.06707	0.114836	0.00866447	0.00690781	0.00736544	0.00654646	0.0179083	0.0068441	0.0066629	0.14026
Cs4g15820	5	0.258964	0.0102785	0.0387826	0.0107957	0.282062	0.0571506	0.144634	0.0162062	0.0108626	0.0120471	0.0105334	0.0546797	0.011643	0.0103714	0.0709884
Cs4g17340	5	0.0203996	0.0018207	0.0126041	0.00193339	0.813781	0.0221031	0.0716988	0.00241444	0.00186879	0.00199007	0.00181801	0.00562458	0.00190738	0.00182017	0.0382162
Cs4g17600	5	0.125777	0.0243007	0.0810033	0.0241591	0.18622	0.0926992	0.0999875	0.0333943	0.028725	0.0305016	0.0256262	0.0526917	0.026269	0.0258518	0.142794
Cs4g18510	5	0.032016	0.00327609	0.0251021	0.00348594	0.557672	0.0469171	0.225228	0.0042637	0.00330942	0.00351545	0.00324892	0.00986196	0.003409	0.0032696	0.0754242
Cs5g01230	5	0.0240265	0.00230645	0.0168775	0.00242119	0.744196	0.0301607	0.104489	0.00307546	0.00237751	0.00253786	0.00230877	0.00706791	0.00243184	0.00233358	0.0533903
Cs5g02810	5	0.064358	0.00555665	0.0345271	0.00578951	0.488165	0.0583463	0.201529	0.0077422	0.00575913	0.00621976	0.00559789	0.019179	0.00599339	0.00566493	0.0855719
Cs5g03150	5	0.0341338	0.00312347	0.0216713	0.00333769	0.667862	0.0384593	0.139453	0.0041089	0.00317488	0.00337643	0.00310608	0.0096712	0.00325764	0.00310304	0.0621616
Cs5g05950	5	0.0268931	0.00333292	0.0306899	0.003542	0.368784	0.0622414	0.36611	0.0041961	0.00333569	0.00351869	0.00328553	0.00915564	0.00342173	0.00333114	0.108162
Cs5g07160	5	0.176874	0.00919458	0.0399379	0.00980686	0.347091	0.0614004	0.175306	0.0135714	0.00949883	0.0103775	0.00929328	0.041148	0.0100926	0.00913979	0.0772679
Cs5g09470	5	0.0301737	0.00320853	0.025525	0.0034126	0.54289	0.0484032	0.236478	0.00414697	0.00323755	0.00343371	0.00317876	0.00945751	0.00332906	0.00320367	0.0799211
Cs5g09870	5	0.0185543	0.00145487	0.00898582	0.00152805	0.878276	0.0146792	0.0355917	0.00199047	0.00153078	0.00163938	0.00146918	0.00463663	0.00154668	0.00147014	0.0266466
Cs5g10500	5	0.102754	0.00853319	0.045251	0.00902569	0.313181	0.073781	0.268616	0.012038	0.00866464	0.00939716	0.00854747	0.0328884	0.00923941	0.00856145	0.0895209
Cs5g10920	5	0.0234114	0.00264142	0.0224332	0.00279302	0.651587	0.0423826	0.145367	0.00338185	0.00268974	0.00284333	0.00262284	0.00735584	0.00273046	0.00265284	0.0851068
Cs5g11620	5	0.147731	0.0131827	0.0561732	0.0139523	0.330023	0.0762202	0.113182	0.0181679	0.0143173	0.0152684	0.0134661	0.0388446	0.0139878	0.0131746	0.122308
Cs5g14380	5	0.122994	0.0277055	0.0803394	0.0260803	0.156324	0.0901785	0.0996931	0.0420785	0.0341089	0.0374322	0.0299837	0.0644425	0.0320464	0.0314682	0.125125
Cs5g14800	5	0.0311707	0.00429079	0.042225	0.00450355	0.418187	0.079217	0.167383	0.0053313	0.00438661	0.00460123	0.00425608	0.0106736	0.00438434	0.00434119	0.215049
Cs5g16230	5	0.200846	0.0215961	0.0607292	0.0222534	0.202603	0.073618	0.0938631	0.0324376	0.0252698	0.0273799	0.0228238	0.0634936	0.0239096	0.0220883	0.107088
Cs5g16860	5	0.0430582	0.00457447	0.0341452	0.00492883	0.40037	0.0634344	0.315511	0.00586322	0.00455535	0.00482333	0.00450711	0.01368	0.00471604	0.00450826	0.0913239
Cs5g17440	5	0.0550498	0.00449533	0.0266634	0.00478225	0.655887	0.0425087	0.0932828	0.00603577	0.00469211	0.00499763	0.00451814	0.0138778	0.00472209	0.00448174	0.0740057
Cs5g22000	5	0.145743	0.00767619	0.0355522	0.008207	0.434506	0.0553978	0.155745	0.0110918	0.00795003	0.00863343	0.00774746	0.0316396	0.00833178	0.00761348	0.0741655
Cs5g25060	5	0.193871	0.0199526	0.0606103	0.0202361	0.220735	0.0741714	0.0950328	0.0303422	0.0235682	0.0256521	0.0211743	0.0593331	0.0223022	0.0207841	0.112235
Cs5g28560	5	0.0752845	0.0108131	0.0705062	0.0109098	0.303693	0.0995005	0.132238	0.0143755	0.0117671	0.0125143	0.0110415	0.0270859	0.0114999	0.0113928	0.197378
Cs5g29920	5	0.0412478	0.00645334	0.0627234	0.00693584	0.291288	0.109526	0.167046	0.0076232	0.00647619	0.00670025	0.00632616	0.0146148	0.00640092	0.00636973	0.260269
Cs5g30380	5	0.0303533	0.00403522	0.0386228	0.00424599	0.464444	0.0723622	0.161239	0.00502977	0.00412301	0.00432738	0.00400239	0.0101844	0.00412545	0.00407205	0.188833
Cs5g30800	5	0.0714838	0.00371567	0.0184699	0.0038854	0.72035	0.0285828	0.0685807	0.00542244	0.0039763	0.00432136	0.00379516	0.0141144	0.00406257	0.00376998	0.04547
Cs5g31400	5	0.0576826	0.00357729	0.0194608	0.00378962	0.706686	0.0315846	0.0922804	0.00503677	0.00372936	0.00402464	0.00361005	0.0130572	0.0038455	0.00358309	0.0480517
Cs5g32200	5	0.040417	0.00421146	0.0314485	0.00447293	0.405374	0.0585718	0.330557	0.00552128	0.00423705	0.00451386	0.00417492	0.0130339	0.00440451	0.00421118	0.0848509
Cs5g32970	5	0.255168	0.00843995	0.0332447	0.00879113	0.356719	0.0492029	0.120472	0.0133495	0.00907911	0.0100651	0.0087	0.042661	0.00957056	0.00859209	0.065945
Cs5g33440	5	0.0207736	0.00203992	0.0153094	0.00216489	0.765145	0.0277706	0.0978698	0.00266571	0.00208289	0.00221165	0.0020308	0.00606728	0.00212485	0.00204089	0.0497029
Cs5g33720	5	0.042025	0.00551342	0.0465024	0.00580853	0.447505	0.0780866	0.130993	0.00688458	0.00570037	0.00597211	0.00549042	0.0136461	0.00563015	0.00555297	0.194689
Cs5g33730	5	0.137556	0.0093995	0.0422174	0.00965448	0.446361	0.0592438	0.097271	0.0137996	0.0104713	0.0113615	0.00974033	0.0313125	0.0103291	0.00970425	0.101578
Cs6g01850	5	0.0389276	0.00258421	0.0142626	0.00269151	0.802837	0.0223943	0.0510995	0.00366943	0.00276377	0.00298466	0.00263306	0.0088629	0.00279614	0.00263344	0.0388596
Cs6g02770	5	0.0457808	0.00395958	0.0242173	0.00413004	0.697591	0.03796	0.0743995	0.0053955	0.00421938	0.00450926	0.00401498	0.0119243	0.00420641	0.00402831	0.0736636
Cs6g04140	5	0.0323675	0.00258048	0.01561	0.00268723	0.795811	0.024867	0.054171	0.00356681	0.00274714	0.00294813	0.0026192	0.00816264	0.00276083	0.00263037	0.0464707
Cs6g05580	5	0.184786	0.0141914	0.0533644	0.0140458	0.288336	0.0708083	0.109697	0.0227647	0.0164464	0.0182762	0.0150403	0.0524217	0.0163989	0.0152565	0.108166
Cs6g06110	5	0.0978915	0.0201234	0.0942617	0.0228788	0.182477	0.121227	0.149865	0.0227024	0.0195411	0.0199562	0.019431	0.0419838	0.0193385	0.0187646	0.149557
Cs6g07210	5	0.0928023	0.0101655	0.0565116	0.0107474	0.38751	0.0808971	0.119793	0.013289	0.0108147	0.0114105	0.0102626	0.0269702	0.0105568	0.0101836	0.148086
Cs6g11310	5	0.0259146	0.0038344	0.0430693	0.00406214	0.312449	0.0900388	0.239064	0.00464644	0.00384752	0.00401662	0.00376983	0.00927406	0.00386888	0.00384363	0.248301
Cs6g11720	5	0.206245	0.00878263	0.0364307	0.00908787	0.371609	0.0544273	0.136428	0.013771	0.00943496	0.0104505	0.00904621	0.0422586	0.00995326	0.00900611	0.0730687
Cs6g11760	5	0.0802198	0.0118863	0.0738587	0.0119513	0.286242	0.101288	0.129012	0.0158452	0.0130286	0.0138576	0.0121723	0.0293393	0.0126671	0.0125671	0.196065
Cs6g13680	5	0.0234144	0.00236965	0.0175718	0.00250617	0.765015	0.0304348	0.075174	0.00308334	0.0024477	0.00259215	0.00236726	0.0067383	0.00246237	0.00237822	0.0614454
Cs6g15480	5	0.314505	0.00772368	0.0289324	0.00805268	0.35778	0.0417241	0.0894861	0.0123017	0.00845986	0.00936991	0.00801016	0.0379064	0.00875367	0.00785027	0.0591444
Cs6g16980	5	0.0325898	0.00274317	0.0178637	0.00286062	0.742304	0.0303508	0.0928435	0.00377797	0.00286529	0.00308085	0.00276663	0.00899442	0.00293713	0.002794	0.051228
Cs6g18360	5	0.0278119	0.00251537	0.0176196	0.0026592	0.718902	0.0314678	0.123217	0.00336228	0.002576	0.0027517	0.00251235	0.00797016	0.0026505	0.00252655	0.051458
Cs6g19280	5	0.0597101	0.00811823	0.0599503	0.00857608	0.369123	0.091502	0.129241	0.0100985	0.00846335	0.00884101	0.008104	0.0194721	0.00826151	0.00814656	0.202392
Cs6g19760	5	0.146898	0.00782759	0.0362534	0.0083574	0.419905	0.0566497	0.164183	0.0113481	0.00809613	0.00880287	0.00789998	0.0327272	0.00851543	0.00777477	0.0747609
Cs6g21320	5	0.0552416	0.00620508	0.0438116	0.00664855	0.486604	0.0715661	0.137387	0.00785113	0.00636484	0.00668614	0.0061665	0.016526	0.00634331	0.00614236	0.136455
Cs7g02340	5	0.255876	0.0103147	0.0390129	0.0107917	0.28323	0.0574287	0.144593	0.0163447	0.0109368	0.0121459	0.0105879	0.0549855	0.0117214	0.0104501	0.0715804
Cs7g02850	5	0.0201637	0.00167396	0.0106497	0.00175713	0.858336	0.017451	0.0410195	0.0022717	0.00176045	0.00188163	0.00168898	0.00519182	0.00177364	0.00169257	0.0326884
Cs7g03890	5	0.0686487	0.00606603	0.0373776	0.00642859	0.38715	0.0644973	0.284163	0.00829065	0.00614673	0.00661331	0.00605209	0.0211882	0.006467	0.00607696	0.0848336
Cs7g06620	5	0.03301	0.00348925	0.0273184	0.00372197	0.501612	0.0516752	0.264604	0.00450607	0.00350933	0.00372176	0.00345259	0.0103639	0.003617	0.00347375	0.0819249
Cs7g08000	5	0.14608	0.0291925	0.0724427	0.0288398	0.159096	0.0810752	0.0893286	0.0428313	0.0360705	0.0388111	0.0314449	0.065616	0.0325163	0.0311644	0.115491
Cs7g08810	5	0.0260734	0.00312394	0.0278814	0.00329055	0.57734	0.0531044	0.166141	0.00397465	0.00318576	0.00336299	0.0031023	0.00845449	0.00322406	0.00314985	0.114591
Cs7g08840	5	0.0261127	0.00392091	0.0445119	0.00414401	0.301387	0.0924165	0.226889	0.0047502	0.00394213	0.00411498	0.0038578	0.0094123	0.00395823	0.00393968	0.266642
Cs7g10715	5	0.0629239	0.0035212	0.017873	0.0036716	0.739303	0.0275529	0.0628323	0.00510903	0.00378278	0.00410437	0.00359957	0.0128953	0.00384234	0.00358316	0.0454061
Cs7g11710	5	0.0407663	0.00499138	0.040111	0.00521373	0.515943	0.0668974	0.119303	0.00638538	0.0052121	0.00549397	0.00499965	0.0129054	0.00516424	0.00507246	0.161541
Cs7g12050	5	0.241283	0.010552	0.0395166	0.0111496	0.347317	0.0551322	0.0988828	0.0158661	0.0115392	0.0125765	0.010882	0.041561	0.0116186	0.0105678	0.0815564
Cs7g12640	5	0.253669	0.00779552	0.0302714	0.00803533	0.413536	0.0433669	0.0874608	0.0123918	0.00865869	0.00958511	0.00812259	0.0354419	0.00885033	0.00801983	0.0647944
Cs7g12910	5	0.18611	0.011512	0.0470012	0.0124767	0.275035	0.0706774	0.186508	0.0166565	0.0116838	0.0127085	0.0115464	0.0505545	0.0124968	0.0112578	0.0837757
Cs7g13900	5	0.108317	0.0171311	0.0813229	0.0190023	0.226003	0.10827	0.143831	0.0205954	0.0172809	0.0178799	0.0168564	0.0399134	0.0169909	0.0163489	0.150258
Cs7g15680	5	0.0251407	0.003548	0.0382002	0.00376941	0.329464	0.0810616	0.300983	0.00433402	0.00354694	0.00371207	0.00348621	0.00888807	0.00359172	0.00354686	0.186727
Cs7g16140	5	0.0807657	0.00696972	0.0405725	0.00743451	0.348298	0.0687833	0.29046	0.00954257	0.00702161	0.00755823	0.00694051	0.025032	0.00742641	0.0069353	0.0862602
Cs7g18600	5	0.0319682	0.00406629	0.0372863	0.00435829	0.456714	0.0717724	0.21029	0.00501216	0.00407899	0.00427154	0.00400146	0.0105118	0.00411807	0.00402789	0.147523
Cs7g19440	5	0.0253014	0.00352939	0.0374261	0.00376132	0.333137	0.0793193	0.312075	0.00430646	0.00351996	0.00368275	0.00346432	0.00888543	0.00356806	0.00351718	0.174506
Cs7g24220	5	0.113781	0.00827338	0.0421517	0.00887047	0.351271	0.0682313	0.236262	0.0115955	0.00837628	0.00905599	0.00826795	0.0322215	0.00888579	0.00818666	0.0845701
Cs7g26790	5	0.113418	0.0140525	0.0675815	0.0147214	0.300435	0.0894943	0.115821	0.0185016	0.015293	0.0161269	0.0143135	0.0354073	0.0146654	0.0141899	0.155979
Cs7g27685	5	0.040133	0.00422037	0.0301726	0.00446193	0.629076	0.0498295	0.099799	0.00546381	0.00438847	0.0046361	0.00422356	0.0116005	0.00437242	0.00423536	0.103387
Cs7g29530	5	0.0296952	0.00363137	0.0326023	0.00389511	0.408388	0.0649281	0.311208	0.00452503	0.00361873	0.00380486	0.00356952	0.00985565	0.00369946	0.00359531	0.112984
Cs7g30620	5	0.0573491	0.00481578	0.0303195	0.00513844	0.505741	0.0527573	0.221966	0.00650303	0.00488342	0.00523209	0.00479798	0.0163368	0.00508971	0.00479136	0.0742786
Cs7g31060	5	0.0388903	0.00403011	0.0302774	0.00433114	0.505845	0.0558366	0.235888	0.00517463	0.00404251	0.00427832	0.00398083	0.0119172	0.00415663	0.00398166	0.0873697
Cs8g03710	5	0.0175165	0.00176269	0.013362	0.00185176	0.810678	0.023697	0.0675642	0.00231892	0.00182276	0.0019375	0.0017639	0.00513969	0.00184542	0.00178178	0.0469575
Cs8g04000	5	0.198593	0.0114412	0.0455324	0.0121399	0.264334	0.0681831	0.185779	0.0173271	0.0117914	0.0129781	0.0115897	0.0559572	0.0127455	0.0114277	0.0801807
Cs8g04085	5	0.225225	0.0103394	0.0395155	0.0104376	0.359818	0.0547478	0.0972901	0.0166695	0.0117674	0.0130768	0.0108824	0.0435598	0.0118805	0.0108768	0.0839128
Cs8g04100	5	0.0340683	0.00230553	0.0131567	0.00243783	0.811389	0.0213719	0.057029	0.00320128	0.00241325	0.00259405	0.00232679	0.00790528	0.00246296	0.00231358	0.0350241
Cs8g06570	5	0.177397	0.0131211	0.0513868	0.013708	0.329359	0.068948	0.103707	0.0189774	0.0145829	0.0157252	0.0135661	0.0420288	0.0142483	0.0132853	0.109959
Cs8g09980	5	0.0349944	0.00537832	0.0562264	0.00582049	0.278787	0.109692	0.23147	0.00633402	0.00531207	0.00550293	0.00524144	0.0125487	0.00532528	0.00527566	0.232091
Cs8g13690	5	0.178085	0.0162352	0.0583179	0.0165621	0.273046	0.0743914	0.100438	0.0240635	0.0187043	0.0202699	0.0170394	0.0490919	0.0179271	0.0168394	0.118989
Cs8g14040	5	0.168022	0.00937008	0.0394236	0.00977436	0.433898	0.055558	0.0961371	0.0138082	0.0103247	0.0112043	0.00967263	0.0332501	0.0102645	0.00951439	0.0897782
Cs8g15610	5	0.0321473	0.00422905	0.040019	0.00454122	0.410911	0.0782518	0.232415	0.00517161	0.00422497	0.00441711	0.0041527	0.010772	0.00426674	0.00418143	0.160299
Cs8g18790	5	0.0464613	0.00697855	0.0625035	0.00750401	0.315601	0.105469	0.162225	0.00831987	0.00703436	0.00728982	0.006857	0.016094	0.00694715	0.00688366	0.233831
Cs8g19720	5	0.183181	0.0105892	0.0441911	0.0107586	0.332768	0.0644796	0.143242	0.0167512	0.0115503	0.0128338	0.010981	0.0476897	0.0121199	0.0110734	0.0877912
Cs9g01600	5	0.0299915	0.00347218	0.0285947	0.0036738	0.622515	0.0507539	0.115883	0.00440918	0.00356586	0.0037552	0.00345446	0.00925128	0.00357024	0.00348336	0.113627
Cs9g02390	5	0.0225463	0.0016125	0.0094495	0.00169361	0.869207	0.0152598	0.0375147	0.00223714	0.00170137	0.0018279	0.00163186	0.00535291	0.00172436	0.00162929	0.0266113
Cs9g07520	5	0.0285527	0.0027707	0.0196336	0.00288092	0.739213	0.0332546	0.08192	0.00372603	0.00290691	0.00310518	0.00279266	0.00826712	0.00293603	0.00283034	0.06521
Cs9g12530	5	0.141595	0.0159622	0.0649964	0.0165313	0.279632	0.0834608	0.108215	0.0220647	0.0178664	0.0190389	0.0164895	0.0427394	0.0170526	0.0162968	0.138058
Cs9g14130	5	0.0670684	0.00843193	0.0566407	0.0087828	0.398541	0.0837885	0.118844	0.0108594	0.00897755	0.00945249	0.00850749	0.0211316	0.00874243	0.0085841	0.181647
Cs9g14150	5	0.261516	0.00863004	0.0330995	0.00881454	0.3705	0.0473779	0.0978596	0.014007	0.00961089	0.0107065	0.00902032	0.0413722	0.00992134	0.00896749	0.0685971
Cs9g14650	5	0.0436032	0.00442942	0.0302442	0.00460013	0.632794	0.0484434	0.092035	0.0059143	0.00469853	0.00500119	0.00447777	0.0125534	0.00467379	0.00452795	0.102004
Cs9g14750	5	0.0267955	0.00379725	0.0405361	0.00403421	0.359885	0.0833174	0.236321	0.00462513	0.00381071	0.00398215	0.00373463	0.00936169	0.00383637	0.00379542	0.212168
Cs9g16170	5	0.151328	0.00620983	0.0270806	0.00647427	0.553721	0.0400208	0.0847763	0.00936872	0.0067606	0.00739408	0.00639718	0.0251647	0.00688079	0.00631539	0.062107
Cs9g16600	5	0.069213	0.00892248	0.0607224	0.00904541	0.355858	0.0912594	0.142906	0.0119957	0.00959972	0.010252	0.00908287	0.0239265	0.00952915	0.00935838	0.178329
orange1.1t00177	5	0.122557	0.0052502	0.0239502	0.00548462	0.608999	0.0362531	0.0844206	0.00785917	0.00565701	0.00618226	0.00538659	0.0214371	0.00580147	0.00533069	0.0554308
orange1.1t00185	5	0.233949	0.0139176	0.0476038	0.0142515	0.288239	0.0623298	0.0930784	0.0216606	0.0160244	0.0175794	0.0146562	0.0500506	0.0156548	0.0143837	0.0966217
orange1.1t00229	5	0.0637944	0.00342628	0.0174239	0.00359324	0.735873	0.0273273	0.0693942	0.0049633	0.00364198	0.00395289	0.00348937	0.0129728	0.00373342	0.00346642	0.042947
orange1.1t00453	5	0.260966	0.00742472	0.02902	0.00773742	0.413948	0.0421643	0.0906583	0.0116585	0.00812189	0.00896647	0.0076874	0.0345502	0.00836637	0.00755159	0.0611788
orange1.1t00537	5	0.147927	0.00945798	0.0434175	0.0100168	0.322986	0.0678199	0.210739	0.0138648	0.00971773	0.0106187	0.00954153	0.0411222	0.0103918	0.00947183	0.0829073
orange1.1t00762	5	0.0154985	0.00128586	0.00828689	0.00135308	0.887542	0.0137629	0.0344124	0.00173965	0.0013459	0.00143798	0.00129491	0.00400766	0.00136014	0.00129699	0.0253757
orange1.1t00787	5	0.207607	0.0132498	0.0489726	0.0142666	0.226756	0.0717651	0.18204	0.0198404	0.0134605	0.0147753	0.013344	0.0652977	0.0146518	0.013034	0.0809384
orange1.1t00849	5	0.105557	0.0109624	0.0570749	0.011327	0.256796	0.0889669	0.248831	0.0157124	0.0112844	0.0123051	0.0110638	0.0406697	0.0120559	0.0112662	0.106128
orange1.1t00967	5	0.0405301	0.00641891	0.0639298	0.00700529	0.254991	0.119903	0.236164	0.00747927	0.00628994	0.00649975	0.00623142	0.0147968	0.00631341	0.00624396	0.217202
orange1.1t01034	5	0.0251622	0.00290145	0.025039	0.00305658	0.613493	0.0474037	0.159421	0.00371996	0.00296044	0.00313123	0.00288388	0.00803888	0.00300475	0.0029252	0.0968583
orange1.1t01578	5	0.252335	0.00916486	0.0356839	0.00978076	0.342597	0.0525512	0.122763	0.0138782	0.00968069	0.010607	0.00934889	0.0425334	0.0101326	0.00909737	0.0698468
orange1.1t01824	5	0.0784483	0.00689823	0.0387831	0.00726848	0.535111	0.0582647	0.102364	0.00930417	0.00734312	0.00781603	0.00698393	0.0202783	0.00726968	0.00693992	0.106927
orange1.1t02243	5	0.0733861	0.00549009	0.031689	0.0058532	0.4996	0.0533988	0.201329	0.00756869	0.00559884	0.00602556	0.00549053	0.0197474	0.00585421	0.00546553	0.0735027
orange1.1t02437	5	0.0599687	0.00465798	0.0275929	0.00499714	0.608839	0.045752	0.132393	0.00626946	0.00477277	0.00509649	0.00465335	0.0153454	0.00489668	0.00460694	0.0701579
orange1.1t02795	5	0.0905382	0.00441125	0.02127	0.00463152	0.669272	0.032764	0.0791304	0.00645617	0.00470867	0.00511986	0.00450242	0.017155	0.00482351	0.00445644	0.0507605
orange1.1t03055	5	0.055362	0.00594838	0.0418132	0.00646691	0.354703	0.0750136	0.303538	0.00757091	0.00588514	0.00621968	0.005843	0.0177516	0.00610029	0.00580963	0.101975
orange1.1t03154	5	0.043408	0.00258619	0.0137619	0.00270472	0.800133	0.0216862	0.053186	0.00370583	0.00275417	0.00298138	0.00263312	0.00932729	0.00280667	0.00262418	0.0357019
orange1.1t03244	5	0.125153	0.00655408	0.0314983	0.00694076	0.493313	0.0497085	0.14736	0.00955478	0.00683319	0.00743967	0.00663626	0.0271345	0.00715913	0.00656514	0.0681496
orange1.1t03472	5	0.118433	0.022783	0.0823855	0.0217366	0.175645	0.0985787	0.12071	0.0343134	0.0264668	0.0291313	0.0241589	0.0605526	0.0262135	0.0255403	0.133353
orange1.1t03731	5	0.110915	0.00829291	0.0404861	0.00848547	0.488429	0.0580475	0.0980895	0.0120405	0.00918256	0.00994934	0.00856989	0.0269961	0.00908917	0.0086019	0.102825
orange1.1t03760	5	0.210954	0.0132519	0.0489053	0.0132213	0.270165	0.0675243	0.126156	0.0219175	0.0149036	0.0167288	0.0139448	0.0606615	0.0155235	0.0141279	0.0920139
orange1.1t03881	5	0.148301	0.00684343	0.0312547	0.0072457	0.482142	0.0484265	0.133345	0.0101079	0.00718232	0.00783767	0.00695189	0.0292384	0.00751091	0.00685458	0.0667569
orange1.1t03936	5	0.0820238	0.00660325	0.0377816	0.00682879	0.465982	0.0613678	0.181625	0.00944122	0.00693034	0.00752813	0.00669738	0.0238358	0.00721432	0.00678341	0.0893567
orange1.1t04169	5	0.151089	0.0136501	0.0565391	0.013663	0.317754	0.0748071	0.107478	0.0205359	0.0156763	0.0171181	0.0143377	0.0430544	0.0152844	0.0144858	0.124527
orange1.1t04406	5	0.0266792	0.00280614	0.0220536	0.00299321	0.662924	0.0406704	0.142123	0.00360261	0.00284514	0.00300841	0.00278207	0.00804405	0.00289676	0.00279313	0.0737786
orange1.1t04454	5	0.0396282	0.00439947	0.0328173	0.00457623	0.598703	0.0541428	0.10405	0.00576656	0.00462775	0.00490714	0.00442779	0.0120135	0.00460566	0.0044908	0.120843
orange1.1t04760	5	0.0318771	0.00342605	0.0273017	0.00365579	0.50203	0.0519686	0.264051	0.0044064	0.0034438	0.00364852	0.00338805	0.0100577	0.00354454	0.00340971	0.0837907
orange1.1t04854	5	0.098597	0.0105828	0.0585984	0.0116863	0.309047	0.0915031	0.201512	0.0134416	0.0105092	0.0110716	0.0104041	0.0311447	0.0107868	0.0101693	0.120946
orange1.1t05958	5	0.122754	0.00756553	0.0372074	0.00812441	0.430277	0.059121	0.176986	0.0106774	0.00775349	0.00837901	0.00759282	0.0294949	0.00812638	0.00747259	0.0784684
BGI_novel_G000027	6	0.013832	0.00513432	0.209709	0.00571648	0.0375485	0.447484	0.130885	0.00485641	0.00448687	0.00446675	0.00469988	0.00786552	0.0046098	0.00489507	0.11381
BGI_novel_G000095	6	0.0272083	0.0111474	0.229624	0.0117923	0.0637433	0.272608	0.158678	0.0109309	0.00998802	0.010054	0.0103727	0.0170008	0.0103675	0.011155	0.14533
BGI_novel_G000171	6	0.00833945	0.00282575	0.185878	0.00305045	0.0278032	0.363395	0.0549035	0.00275143	0.00262161	0.00260599	0.00264931	0.0042627	0.00257474	0.00277419	0.333564
BGI_novel_G000308	6	0.0109161	0.00369695	0.199803	0.00390605	0.0354553	0.355049	0.0735815	0.00369662	0.00347091	0.00347785	0.00349456	0.00573873	0.00343696	0.00370891	0.290568
BGI_novel_G000333	6	0.0025653	0.00092582	0.100219	0.00101321	0.00786124	0.810801	0.0223092	0.000881414	0.000831867	0.000826049	0.000856354	0.00138493	0.000834311	0.000897151	0.0477925
BGI_novel_G000345	6	0.00388939	0.00150218	0.301378	0.00163381	0.0113959	0.572422	0.0287877	0.00140815	0.00134848	0.00133414	0.00138745	0.00214976	0.00134611	0.00146367	0.0685538
BGI_novel_G000507	6	0.0111756	0.00320383	0.100896	0.0034564	0.0390203	0.460021	0.201811	0.00332761	0.00295092	0.0029943	0.00301712	0.00574819	0.00302278	0.00315184	0.156204
BGI_novel_G000554	6	0.013591	0.00432477	0.15862	0.00481079	0.0442689	0.420102	0.118302	0.00420972	0.00390771	0.00389361	0.00401291	0.00690276	0.00391634	0.00412823	0.205009
BGI_novel_G000673	6	0.00964206	0.0032547	0.177542	0.00359563	0.030954	0.486053	0.0764254	0.00312465	0.00294483	0.00292367	0.00301809	0.00497835	0.00293234	0.00312599	0.189485
BGI_novel_G000684	6	0.0515522	0.0285498	0.161769	0.0326351	0.0823326	0.173417	0.169561	0.025664	0.0229102	0.0228682	0.0253414	0.0400427	0.0253599	0.0264206	0.111577
BGI_novel_G000707	6	0.00586503	0.00209996	0.202497	0.00229985	0.0183412	0.575917	0.0440549	0.00199441	0.00190055	0.00188261	0.0019463	0.00310117	0.001887	0.00203312	0.134179
BGI_novel_G000799	6	0.0131821	0.00350094	0.0959482	0.00385355	0.0517241	0.360051	0.185319	0.0036032	0.00323254	0.00326173	0.00329166	0.00626344	0.00326088	0.00337785	0.26013
BGI_novel_G000812	6	0.0014511	0.000484891	0.0377487	0.000528372	0.00479164	0.900107	0.0140707	0.000472882	0.000441301	0.000440286	0.00045159	0.000757868	0.0004421	0.000472009	0.03734
BGI_novel_G000877	6	0.0258513	0.00843939	0.159963	0.00959111	0.0696239	0.293434	0.223517	0.00819588	0.00739531	0.00739745	0.00774592	0.0140235	0.00762794	0.00789883	0.149296
BGI_novel_G000904	6	0.00519326	0.00187321	0.194983	0.00201238	0.0160175	0.616516	0.0414862	0.00181349	0.00170999	0.00170414	0.00174686	0.00281803	0.00170991	0.0018481	0.108568
BGI_novel_G000975	6	0.00325934	0.00116615	0.13889	0.00126726	0.0102445	0.730903	0.0259965	0.00111635	0.00105899	0.00105162	0.00108344	0.00173758	0.00105455	0.00113764	0.0800332
BGI_novel_G001020	6	0.0246942	0.0109929	0.250697	0.0122146	0.0551398	0.293181	0.158431	0.010069	0.00933306	0.00926884	0.00994433	0.0157437	0.0097801	0.0104843	0.120026
BGI_novel_G001105	6	0.00993277	0.0040391	0.30119	0.00445756	0.026269	0.455798	0.0790979	0.00372988	0.0035234	0.00348781	0.00368776	0.00578913	0.00359282	0.00388065	0.0915245
BGI_novel_G001258	6	0.00468931	0.00180163	0.222035	0.00197622	0.013452	0.64046	0.0388356	0.00168705	0.00159898	0.00158409	0.00165687	0.00262085	0.00161207	0.0017415	0.0642488
BGI_novel_G001267	6	0.0387382	0.0161029	0.186321	0.0169903	0.0801578	0.220623	0.185909	0.016183	0.0143542	0.0145748	0.0150148	0.0257494	0.0152313	0.0161437	0.137907
BGI_novel_G001327	6	0.00533299	0.00179414	0.140202	0.00192392	0.017723	0.600158	0.0439391	0.00176959	0.0016586	0.00165774	0.00168319	0.00278799	0.0016508	0.00177379	0.175945
BGI_novel_G001406	6	0.00578172	0.00229348	0.29502	0.00251701	0.0160969	0.545856	0.0458823	0.00212956	0.00202487	0.00200331	0.0021038	0.00328337	0.00204485	0.00221545	0.070747
Cs1g04370	6	0.00727433	0.00223642	0.110181	0.00243476	0.0263191	0.448125	0.0634667	0.00222383	0.0020698	0.00206934	0.00209831	0.00360308	0.00205405	0.00217911	0.323665
Cs1g05070	6	0.017045	0.00672897	0.239181	0.00741148	0.0432381	0.379701	0.143332	0.00635488	0.00585885	0.00584212	0.0061573	0.0101542	0.00606741	0.00647788	0.116451
Cs1g05290	6	0.0367064	0.0145587	0.172284	0.0162564	0.0764039	0.231605	0.225185	0.0140992	0.0124261	0.012519	0.0132759	0.0237672	0.0133232	0.0138252	0.123765
Cs1g06300	6	0.00127681	0.000415071	0.027109	0.000452601	0.00427411	0.919374	0.0140196	0.00040839	0.000377689	0.000377787	0.000386881	0.000664218	0.000380101	0.000403859	0.0300802
Cs1g06460	6	0.00773098	0.00258451	0.170081	0.00275303	0.0257145	0.463561	0.0595887	0.002571	0.00240726	0.00241011	0.00243388	0.00403756	0.00239167	0.00257216	0.249162
Cs1g06580	6	0.00435519	0.00130148	0.0642431	0.00141361	0.0161033	0.675529	0.0499189	0.00131049	0.00120249	0.00120743	0.00122216	0.00216673	0.00120437	0.00127145	0.17755
Cs1g06880	6	0.00523077	0.00194155	0.169062	0.00212837	0.0152042	0.676377	0.0481102	0.001842	0.00172625	0.00171623	0.00178916	0.00291045	0.00174918	0.00187837	0.0683344
Cs1g07240	6	0.0167097	0.00509391	0.141381	0.00543473	0.0525906	0.368194	0.204303	0.00529821	0.00469878	0.00477511	0.00480504	0.0089929	0.0048315	0.00506492	0.167827
Cs1g07510	6	0.00427666	0.00154444	0.178698	0.00168625	0.0133071	0.658463	0.0330665	0.00146797	0.00139737	0.00138509	0.0014317	0.00227959	0.00138999	0.00149974	0.0981065
Cs1g08150	6	0.00541367	0.00209672	0.401703	0.00227312	0.0160408	0.409325	0.035212	0.00196201	0.00189866	0.00187438	0.00194207	0.00295247	0.0018764	0.00204885	0.11338
Cs1g08440	6	0.00981174	0.00308099	0.115892	0.00338622	0.0313258	0.55356	0.143262	0.00307018	0.00277235	0.00278769	0.00286423	0.00519043	0.00283861	0.00297599	0.117182
Cs1g09030	6	0.000851461	0.00028239	0.0207302	0.000307606	0.00281186	0.943865	0.00879076	0.000276424	0.000256807	0.000256552	0.000263041	0.000445756	0.00025804	0.000275004	0.0203286
Cs1g09500	6	0.00999019	0.00262656	0.0794997	0.00286732	0.0414176	0.366216	0.143301	0.0027228	0.00244626	0.0024713	0.00247929	0.00470451	0.00245865	0.00255443	0.334244
Cs1g11380	6	0.0111474	0.00361748	0.134886	0.00396146	0.0340769	0.517106	0.151943	0.00359613	0.00324581	0.00326499	0.00336018	0.00604203	0.00333561	0.00350584	0.11691
Cs1g11840	6	0.0139304	0.00410495	0.112904	0.00450927	0.0449296	0.401307	0.254164	0.00418323	0.00370723	0.00374902	0.00382989	0.00729814	0.00382458	0.00396796	0.133591
Cs1g11850	6	0.0061642	0.00183641	0.074899	0.00200064	0.0215748	0.669448	0.0982493	0.00186072	0.00167803	0.00169149	0.00171934	0.00315382	0.00170671	0.00178923	0.112228
Cs1g12440	6	0.0022475	0.000797128	0.0759416	0.000865508	0.00694389	0.845335	0.0209958	0.000769654	0.000720059	0.00071781	0.000740084	0.00121836	0.00072508	0.000778472	0.0412041
Cs1g12505	6	0.00953379	0.00375403	0.34648	0.00416323	0.0271107	0.386627	0.0598471	0.00343711	0.00333648	0.00327808	0.00344337	0.00520795	0.00330578	0.00358921	0.136885
Cs1g15580	6	0.0144887	0.00503387	0.17401	0.00553816	0.0407109	0.440592	0.164328	0.00491595	0.00445736	0.0044715	0.00464682	0.008158	0.00460432	0.00485519	0.11919
Cs1g16790	6	0.00798927	0.00293212	0.184151	0.00322515	0.0228696	0.591708	0.0781452	0.00279356	0.00259589	0.00258557	0.00269905	0.00447236	0.00264672	0.00282785	0.0883591
Cs1g16820	6	0.00398126	0.00147237	0.147774	0.00160759	0.0117373	0.729164	0.0358869	0.00140078	0.00131556	0.00130814	0.00135968	0.00220363	0.00132907	0.00142991	0.0580304
Cs1g16990	6	0.010633	0.00298552	0.100128	0.00327079	0.0410551	0.366865	0.109662	0.00302914	0.00276825	0.00278076	0.0028075	0.00509056	0.00276322	0.00289254	0.343268
Cs1g17870	6	0.0119523	0.00426891	0.247063	0.00450302	0.0367027	0.351115	0.0760296	0.00421811	0.00398568	0.00398532	0.00402408	0.00645272	0.00395152	0.00428859	0.237459
Cs1g18540	6	0.0295897	0.0122722	0.212291	0.0141504	0.0663755	0.272844	0.177795	0.0111419	0.0103306	0.0102135	0.0110341	0.017933	0.0107472	0.0113239	0.131959
Cs1g19930	6	0.0120359	0.00485776	0.277605	0.00537782	0.0314322	0.436783	0.098018	0.00449833	0.0042235	0.00418607	0.00443115	0.00704726	0.00432592	0.00465374	0.100524
Cs1g19935	6	0.00738816	0.00311037	0.40512	0.00341971	0.0195359	0.410885	0.0536342	0.00283885	0.00271895	0.00268194	0.00283875	0.00431117	0.00275178	0.00299816	0.0757664
Cs1g20100	6	0.00766979	0.00297546	0.249345	0.00325637	0.0212831	0.544712	0.0657867	0.00279917	0.00262975	0.00261209	0.00273482	0.0043791	0.0026739	0.00288243	0.0842599
Cs1g20490	6	0.00757017	0.00219911	0.0886901	0.00240622	0.0282705	0.532159	0.0903382	0.00221782	0.00202575	0.00203455	0.00206249	0.00371663	0.00203231	0.00213332	0.232144
Cs1g21070	6	0.00892477	0.00336	0.329322	0.0035878	0.0270377	0.335317	0.0522492	0.00321159	0.00310503	0.00307627	0.00314302	0.0048026	0.00304742	0.00333257	0.216483
Cs1g22940	6	0.0162199	0.00585329	0.208828	0.00628498	0.044679	0.392876	0.145243	0.00578348	0.00526871	0.00529953	0.00544833	0.00933241	0.00542035	0.00577812	0.137684
Cs1g23370	6	0.015453	0.00439517	0.105182	0.0048124	0.0501037	0.335391	0.318591	0.00454758	0.00398616	0.00404644	0.0041137	0.00806639	0.00412902	0.00426217	0.13292
Cs1g24330	6	0.00297292	0.00110769	0.161056	0.0012076	0.00892887	0.738078	0.0239666	0.0010478	0.000995457	0.00098701	0.00102423	0.00162368	0.00099623	0.00107712	0.0549306
Cs1g25290	6	0.00518097	0.00203551	0.276864	0.00223066	0.014597	0.576379	0.04137	0.00189604	0.00180248	0.00178403	0.00186973	0.0029253	0.00181776	0.00196908	0.0672793
Cs1g25600	6	0.0130545	0.00407026	0.127794	0.00446636	0.0404709	0.453244	0.200463	0.00409031	0.00365787	0.00368879	0.00378648	0.0069973	0.00377035	0.00393764	0.126509
Cs1g25750	6	0.00693357	0.00263675	0.359106	0.00282996	0.0208488	0.386207	0.0437297	0.00250323	0.00241504	0.00239116	0.00245673	0.00376258	0.0023819	0.00260222	0.159195
Cs2g01210	6	0.00951384	0.00257557	0.0801921	0.00278145	0.0364632	0.462884	0.201691	0.00269952	0.00239005	0.00242729	0.002433	0.00470972	0.00243631	0.00253172	0.184272
Cs2g01460	6	0.0179044	0.00718807	0.259905	0.0081561	0.0457426	0.358167	0.123919	0.0065336	0.00618632	0.00609617	0.00651254	0.0102669	0.00629743	0.00673078	0.130394
Cs2g02420	6	0.0125745	0.00384278	0.122367	0.00425241	0.0403585	0.466371	0.185853	0.0038366	0.00345188	0.00347143	0.00356966	0.00656434	0.00353646	0.00368815	0.136263
Cs2g04400	6	0.00646051	0.00248923	0.372192	0.00271596	0.0191722	0.406264	0.0412484	0.00231852	0.00224807	0.00221594	0.00230151	0.00349608	0.00221811	0.00241731	0.132242
Cs2g04640	6	0.00566842	0.0019624	0.118457	0.00215272	0.0172166	0.702703	0.0620572	0.00190045	0.00175486	0.00175281	0.0018155	0.00308433	0.00178466	0.00189805	0.0757915
Cs2g05990	6	0.0108389	0.00319877	0.103407	0.00350783	0.0364033	0.492962	0.192857	0.00324718	0.00290042	0.00292789	0.00298706	0.00560178	0.00297335	0.00309711	0.13309
Cs2g06770	6	0.00823782	0.00296214	0.259269	0.00319129	0.0260749	0.373085	0.0512551	0.00284195	0.00273405	0.00270957	0.00276888	0.00432122	0.00268298	0.00291291	0.254953
Cs2g07330	6	0.0077203	0.00246588	0.119886	0.00272028	0.0257689	0.594839	0.0792667	0.00241299	0.00223336	0.00222966	0.00229202	0.00395471	0.00224433	0.0023727	0.149593
Cs2g07810	6	0.011718	0.00352007	0.120225	0.00390004	0.0396676	0.479788	0.147806	0.00350416	0.00318459	0.00319443	0.00327582	0.00593362	0.0032283	0.00337437	0.16768
Cs2g10550	6	0.00721439	0.0025279	0.219006	0.00271307	0.0233419	0.431255	0.0490792	0.00245517	0.00233937	0.00232665	0.00236852	0.00377723	0.00230639	0.00249599	0.246793
Cs2g12570	6	0.00659263	0.00259378	0.278636	0.00286618	0.0183861	0.541889	0.052491	0.00239995	0.00228225	0.00225561	0.00237466	0.00371809	0.00230404	0.0024894	0.078721
Cs2g13100	6	0.0119743	0.00457187	0.22886	0.00504654	0.0323411	0.471486	0.109532	0.0043164	0.0040063	0.00398755	0.00419024	0.00689339	0.00411121	0.00439354	0.104289
Cs2g13250	6	0.00147693	0.000503677	0.0399447	0.000550493	0.00473044	0.904234	0.014679	0.000488136	0.000455257	0.000453916	0.00046767	0.000782561	0.000457834	0.000488864	0.0302866
Cs2g14000	6	0.00942019	0.00311819	0.174607	0.00330671	0.0312441	0.419592	0.0721448	0.00312956	0.00291582	0.00292609	0.0029439	0.00493149	0.00290204	0.00311742	0.263701
Cs2g14760	6	0.00634405	0.00245627	0.248788	0.00268035	0.0178521	0.574388	0.0533156	0.00231275	0.0021801	0.00216463	0.00226126	0.00359941	0.00220874	0.0023861	0.077063
Cs2g15520	6	0.0037191	0.00123434	0.0741995	0.00134108	0.0119026	0.792759	0.0431676	0.00121752	0.00111851	0.00112115	0.00114967	0.00198662	0.00113441	0.0012052	0.0627437
Cs2g16135	6	0.00647335	0.00229811	0.147439	0.00250483	0.0192302	0.65627	0.0667878	0.0022252	0.00205761	0.0020561	0.00212793	0.0035787	0.00209446	0.00223621	0.0826206
Cs2g16570	6	0.00345449	0.00114322	0.0888001	0.00123279	0.0116714	0.733505	0.0306863	0.00112658	0.00105311	0.0010524	0.00107075	0.00179113	0.00104977	0.00112418	0.121239
Cs2g18160	6	0.00922929	0.00244132	0.0741273	0.00264576	0.0366625	0.447996	0.209372	0.00256059	0.00226673	0.00230121	0.0023061	0.00449168	0.00230661	0.00239165	0.198902
Cs2g18220	6	0.0041355	0.00156	0.271119	0.00169279	0.0124404	0.581875	0.0301733	0.00147288	0.00141022	0.00139634	0.00144537	0.00225205	0.00140255	0.00152352	0.0861011
Cs2g20970	6	0.00581875	0.0019179	0.136031	0.00205625	0.0198152	0.536835	0.0471635	0.00190043	0.00178052	0.0017804	0.00180256	0.00300159	0.00176762	0.00189657	0.236433
Cs2g22820	6	0.011448	0.00409095	0.248845	0.00432148	0.0356165	0.326027	0.0685834	0.00402323	0.00383097	0.00382193	0.00385754	0.00610658	0.00377314	0.00410325	0.271551
Cs2g23060	6	0.014884	0.00435025	0.12565	0.00483737	0.0506965	0.399084	0.178273	0.00435071	0.00394072	0.00395543	0.00405127	0.00743427	0.00399339	0.00415607	0.190344
Cs2g23600	6	0.00321696	0.00106281	0.0822949	0.00114713	0.0108843	0.752043	0.0288417	0.00104693	0.0009784	0.000977652	0.000995117	0.00166639	0.000975495	0.00104418	0.112825
Cs2g24300	6	0.00339511	0.00111588	0.0697603	0.00122404	0.0111659	0.799177	0.0358949	0.00108911	0.00101005	0.00100841	0.00103708	0.00176944	0.00101641	0.00107948	0.070257
Cs2g24410	6	0.00735812	0.00245667	0.166961	0.00262915	0.0248628	0.404417	0.0525044	0.00242559	0.00229032	0.00228609	0.00231153	0.0037838	0.00225999	0.00243314	0.32102
Cs2g24440	6	0.00496878	0.00152668	0.0833318	0.00163805	0.0179551	0.608892	0.050432	0.0015441	0.0014212	0.00142871	0.00143899	0.00251361	0.00142074	0.00150927	0.219979
Cs2g24680	6	0.0101007	0.00271763	0.0808334	0.00294127	0.0384695	0.437503	0.232095	0.00285017	0.0025165	0.00255662	0.00256527	0.00500248	0.00257045	0.00266575	0.174612
Cs2g27050	6	0.00180229	0.00064243	0.0650284	0.000701341	0.0055658	0.871558	0.0164521	0.000615645	0.000578353	0.000575339	0.000595105	0.000972642	0.000581243	0.000624076	0.0337071
Cs2g28480	6	0.0181758	0.00723816	0.237607	0.00802939	0.0453869	0.366559	0.149792	0.0067864	0.0062611	0.00623438	0.00660125	0.0108651	0.00649359	0.00692103	0.11705
Cs2g28830	6	0.00352469	0.00133226	0.224998	0.00145139	0.0105112	0.65577	0.026974	0.00125457	0.0011977	0.00118594	0.0012315	0.00192906	0.00119562	0.00129622	0.0661481
Cs2g29000	6	0.00663576	0.00179962	0.0650425	0.00194642	0.0270895	0.471528	0.0999753	0.00186768	0.00168063	0.00169934	0.00170136	0.00319102	0.0016905	0.00176607	0.312386
Cs2g30660	6	0.00733056	0.00200149	0.069837	0.00217407	0.0288867	0.536026	0.130173	0.00207142	0.00185527	0.00187643	0.00188673	0.0035702	0.00187712	0.00195611	0.208478
Cs3g01060	6	0.00354923	0.00115793	0.0841313	0.00124844	0.0121582	0.723766	0.0322244	0.00114567	0.00106845	0.00106861	0.00108556	0.00182932	0.00106521	0.00113891	0.133363
Cs3g01650	6	0.00497719	0.00164633	0.0923469	0.00181144	0.0159358	0.734388	0.0560342	0.00160479	0.00148111	0.00147966	0.00152664	0.0026257	0.00149874	0.00158805	0.0810554
Cs3g01820	6	0.00412902	0.00145962	0.160621	0.00158085	0.0131807	0.66051	0.0320281	0.00140492	0.00133303	0.00132472	0.00135964	0.00218429	0.00132399	0.00142862	0.116132
Cs3g02520	6	0.00676365	0.00194509	0.0745137	0.00212493	0.0248676	0.618526	0.107948	0.00197848	0.00178458	0.0017987	0.00182374	0.00337223	0.00180788	0.00189018	0.148856
Cs3g04190	6	0.0118021	0.00382567	0.137931	0.00422959	0.0360294	0.50218	0.155148	0.00376781	0.00341394	0.0034252	0.00354163	0.00633869	0.00350184	0.00367411	0.121192
Cs3g04360	6	0.0146071	0.0046033	0.135255	0.0050552	0.0440857	0.419122	0.216007	0.00462139	0.00412471	0.00416073	0.00427794	0.00791652	0.0042637	0.00444971	0.12745
Cs3g07090	6	0.00747265	0.00298754	0.374846	0.0033089	0.0210237	0.416574	0.0498146	0.00272971	0.00264271	0.00259812	0.00273569	0.00414019	0.00263127	0.00286005	0.103634
Cs3g08480	6	0.0026938	0.000923309	0.0758773	0.000996984	0.0086131	0.820582	0.0257845	0.00090401	0.000841648	0.000841317	0.000861289	0.00143991	0.000846291	0.000906715	0.0578879
Cs3g10250	6	0.0093895	0.0029787	0.144815	0.00316118	0.0320896	0.447097	0.0823655	0.00302864	0.00278744	0.00280725	0.00281638	0.00487007	0.00278947	0.0029766	0.256027
Cs3g11100	6	0.0474348	0.0212638	0.171299	0.0254108	0.0878284	0.198216	0.178667	0.0189387	0.0174399	0.0171947	0.0189052	0.0305523	0.0183666	0.0190029	0.12948
Cs3g11940	6	0.00749479	0.00205789	0.0740386	0.00223714	0.0302905	0.400196	0.0927105	0.00211464	0.00191872	0.00193398	0.00194195	0.00357988	0.00192034	0.00200918	0.375556
Cs3g15040	6	0.00966595	0.00260155	0.0790618	0.00281693	0.0370823	0.452843	0.218105	0.00272459	0.00240954	0.00244672	0.00245541	0.0047732	0.00245829	0.00255072	0.178005
Cs3g15900	6	0.000761068	0.000258546	0.0217631	0.000281201	0.00246666	0.947488	0.00741026	0.000251704	0.000234881	0.000234368	0.000240644	0.000402191	0.000235767	0.000252126	0.0177198
Cs3g16140	6	0.0117296	0.00285975	0.0709114	0.00311885	0.0514807	0.303717	0.267416	0.00303301	0.00267102	0.00271472	0.00270827	0.00542717	0.00270754	0.00278474	0.26672
Cs3g16230	6	0.00445076	0.00131724	0.0616926	0.00141927	0.0164079	0.697064	0.0575581	0.0013439	0.00122148	0.00123145	0.00124077	0.00223924	0.00123016	0.00129718	0.150286
Cs3g16240	6	0.0132417	0.0051874	0.246717	0.00576474	0.034881	0.437614	0.113662	0.00483724	0.00451097	0.00447809	0.0047345	0.00768442	0.00463028	0.00495277	0.107104
Cs3g17330	6	0.00499764	0.00188355	0.207381	0.00207574	0.0146142	0.64117	0.0408925	0.00176324	0.00167391	0.00165677	0.00173229	0.00274803	0.00168176	0.00181274	0.0739171
Cs3g17980	6	0.00539518	0.00205099	0.211435	0.00223703	0.0154762	0.631685	0.0465373	0.00194019	0.00182639	0.00181466	0.00189107	0.00303099	0.0018479	0.00199353	0.0708381
Cs3g18180	6	0.00360499	0.00135904	0.227484	0.00147513	0.0107803	0.649081	0.0275875	0.00128517	0.00122537	0.00121457	0.00125833	0.00197505	0.00122337	0.00132702	0.0691191
Cs3g19890	6	0.00455315	0.00136137	0.0681983	0.00147549	0.0169339	0.630613	0.0497761	0.00137226	0.00126136	0.00126649	0.00127987	0.00226024	0.00126086	0.0013327	0.217055
Cs3g20150	6	0.0037495	0.00144085	0.268811	0.00157115	0.0110097	0.60978	0.0282757	0.00134988	0.00129121	0.00127738	0.00132974	0.00206802	0.00128993	0.0014005	0.0653551
Cs3g20840	6	0.0095597	0.00348676	0.188808	0.00383102	0.0271302	0.548817	0.096137	0.00333916	0.00308622	0.00307916	0.00321151	0.00537953	0.00315763	0.00336641	0.0976105
Cs3g21660	6	0.00600395	0.00235581	0.267029	0.00258834	0.0167855	0.567344	0.0490185	0.00219374	0.00207957	0.002059	0.00216137	0.00340091	0.00210284	0.00227342	0.0726034
Cs3g22850	6	0.0132933	0.00528536	0.258089	0.0058721	0.034686	0.429304	0.111017	0.00490893	0.00458862	0.00455169	0.00481945	0.00775985	0.00470977	0.005047	0.106067
Cs3g23060	6	0.0032707	0.000999446	0.0518927	0.00108882	0.0116782	0.786463	0.0390836	0.000999466	0.000917126	0.000920107	0.000935663	0.00165193	0.000921768	0.000973533	0.0982041
Cs3g24450	6	0.0036919	0.00112696	0.0611535	0.00121403	0.0133715	0.722351	0.0409335	0.00113823	0.00104473	0.00105026	0.00106036	0.00186636	0.00104716	0.0011098	0.147841
Cs3g24530	6	0.00868795	0.00243723	0.0816903	0.0026455	0.031913	0.528577	0.171961	0.00252024	0.00224393	0.00227249	0.00229267	0.00436274	0.00228869	0.0023836	0.153724
Cs3g25000	6	0.0037642	0.00124	0.070883	0.00135555	0.0120845	0.794961	0.0451172	0.00121861	0.00111936	0.00112093	0.00115259	0.00199862	0.00113562	0.00120362	0.0616448
Cs3g25570	6	0.00588128	0.00212965	0.231839	0.00228394	0.0182434	0.542504	0.0436606	0.00205845	0.00195205	0.00194304	0.00198849	0.00317222	0.00194216	0.00210443	0.138297
Cs3g25620	6	0.00962138	0.00236777	0.0641973	0.00255064	0.0430128	0.320165	0.219932	0.00253446	0.00223065	0.00227249	0.00225232	0.00449468	0.00225902	0.00233366	0.319776
Cs3g26730	6	0.0121313	0.00345208	0.0988641	0.00377043	0.0415186	0.422365	0.252299	0.00355758	0.00314631	0.00318781	0.00323484	0.00622808	0.00323549	0.00335574	0.139654
Cs3g27360	6	0.0114334	0.00296032	0.0765747	0.00320798	0.0442672	0.344156	0.328031	0.00313718	0.00274427	0.00279519	0.00279811	0.00560564	0.00281296	0.00290057	0.166576
Cs4g02190	6	0.00422666	0.00134961	0.0734612	0.00145774	0.0141128	0.76009	0.051042	0.0013513	0.00123497	0.00124151	0.00126338	0.00222045	0.00125042	0.00132552	0.0843719
Cs4g03510	6	0.0127767	0.00377724	0.113051	0.0040963	0.0419824	0.432642	0.223215	0.00388771	0.00344556	0.00349217	0.00354198	0.00671958	0.0035474	0.00369665	0.140128
Cs4g03550	6	0.00132818	0.000426623	0.0263442	0.00046332	0.00447927	0.917458	0.0154109	0.000423147	0.000389375	0.000390321	0.000398476	0.000691648	0.000392688	0.000416765	0.030987
Cs4g03940	6	0.0101094	0.00256145	0.0705065	0.00278177	0.0423017	0.371268	0.253556	0.00270696	0.00238613	0.00242532	0.00242356	0.00480541	0.00242582	0.00250446	0.227238
Cs4g04240	6	0.00484823	0.00188897	0.319362	0.00204452	0.013972	0.532515	0.0363092	0.00177822	0.00169597	0.00168097	0.00174627	0.00271556	0.00169969	0.00184927	0.0758945
Cs4g05300	6	0.00470345	0.00135909	0.058024	0.00147349	0.0176419	0.693103	0.0689709	0.00138766	0.00125593	0.00126644	0.00127832	0.00234143	0.00126751	0.00133044	0.144596
Cs4g06330	6	0.00369657	0.00141844	0.253807	0.00154791	0.0108453	0.627403	0.0282407	0.00132908	0.00126992	0.00125654	0.00130862	0.00204002	0.00126983	0.00137773	0.0631896
Cs4g07020	6	0.00475357	0.00177834	0.177991	0.00193953	0.0138386	0.679366	0.042152	0.00168931	0.00158714	0.0015781	0.00164154	0.00265048	0.00160506	0.00172879	0.0657001
Cs4g07060	6	0.00125097	0.000418407	0.0329695	0.000455598	0.00412862	0.913342	0.012144	0.000408232	0.000380916	0.000380096	0.00038975	0.000654004	0.000381654	0.000407575	0.0322887
Cs4g07310	6	0.00611572	0.00219015	0.23373	0.00235449	0.0193596	0.500046	0.0431711	0.00211311	0.00201388	0.00200146	0.00204623	0.00324689	0.00199237	0.00215891	0.17746
Cs4g07460	6	0.00735791	0.00240756	0.145369	0.00262903	0.0249961	0.499503	0.058654	0.00234798	0.00220968	0.00219987	0.00224799	0.00373502	0.00219016	0.00233833	0.241815
Cs4g08990	6	0.0490121	0.0297504	0.17324	0.032966	0.0785762	0.17397	0.155552	0.0264196	0.024041	0.023953	0.0264957	0.0389819	0.0265131	0.0282848	0.112244
Cs4g09520	6	0.00527602	0.0015613	0.0666153	0.0017048	0.0189592	0.698056	0.0772595	0.0015764	0.00142953	0.0014385	0.00146188	0.00265894	0.0014465	0.00151779	0.119039
Cs4g11100	6	0.00469794	0.00135591	0.0601204	0.00146571	0.0179618	0.639591	0.0611707	0.00138556	0.00125955	0.00126942	0.00127779	0.0023198	0.00126524	0.00133107	0.203529
Cs4g11190	6	0.00452712	0.00177759	0.316456	0.00195084	0.0129646	0.548267	0.0337919	0.00164767	0.00157957	0.00155958	0.00163355	0.00252068	0.00158129	0.00171702	0.0680259
Cs4g11250	6	0.0170211	0.00732435	0.301618	0.00830028	0.0417664	0.345952	0.111913	0.00653675	0.00624198	0.00613285	0.00660259	0.0100733	0.00636949	0.00686344	0.117284
Cs4g12280	6	0.00683084	0.00244165	0.234695	0.00261194	0.0215051	0.48527	0.0487997	0.00237175	0.00225091	0.00224163	0.00228556	0.00365024	0.0022323	0.00241876	0.180394
Cs4g12290	6	0.00911823	0.00342085	0.210028	0.00377204	0.0255038	0.545595	0.0854094	0.00323544	0.00301384	0.00299792	0.00314119	0.00515691	0.00307636	0.00329106	0.0932393
Cs4g12345	6	0.00086896	0.000285852	0.021036	0.000310414	0.00290968	0.940215	0.00883911	0.000281001	0.00026105	0.000260967	0.000266794	0.000452664	0.000261873	0.000279217	0.0234717
Cs4g13160	6	0.00692546	0.00226885	0.108345	0.00247866	0.0217939	0.659999	0.0888936	0.00224302	0.002044	0.00205151	0.00210911	0.00371524	0.00208588	0.00220378	0.0928433
Cs4g13870	6	0.00727252	0.00300677	0.368965	0.00330228	0.01947	0.446022	0.0545523	0.00276192	0.00263574	0.00260344	0.00274871	0.0042188	0.00266877	0.00290164	0.0768696
Cs4g14780	6	0.0116865	0.00325946	0.0931963	0.00357147	0.0413178	0.424876	0.250319	0.00335827	0.0029744	0.00301146	0.00305465	0.00589517	0.0030499	0.00315892	0.147271
Cs4g15750	6	0.0111513	0.00310754	0.0934328	0.00335436	0.0401498	0.438405	0.22437	0.00324746	0.00286954	0.00291504	0.00293043	0.00565818	0.00293888	0.00305579	0.162414
Cs4g15780	6	0.00327275	0.00116401	0.102486	0.00126309	0.0100069	0.787599	0.0311007	0.00112534	0.00105012	0.00104762	0.00108049	0.00178536	0.00106007	0.00113745	0.0548206
Cs4g15980	6	0.010146	0.00415155	0.313318	0.00454837	0.0267255	0.439829	0.0793556	0.00385287	0.00363645	0.00360459	0.00379953	0.00595421	0.00370978	0.00401615	0.0933531
Cs4g17870	6	0.00686891	0.00235029	0.181427	0.00255407	0.0226076	0.487981	0.0499566	0.00227162	0.00215819	0.00214387	0.00219357	0.00354473	0.00213179	0.00229281	0.229517
Cs4g18350	6	0.0126021	0.00333317	0.0904924	0.00356422	0.0484581	0.359786	0.243335	0.00355767	0.00312341	0.00318603	0.00316658	0.00624296	0.00318892	0.00330873	0.212655
Cs4g18735	6	0.0108089	0.00364739	0.161941	0.00392736	0.0327292	0.514168	0.117334	0.00363609	0.00331015	0.00333086	0.0034054	0.00594422	0.00338246	0.00359231	0.128842
Cs4g20530	6	0.00631443	0.00213299	0.16478	0.00230456	0.0211217	0.491877	0.0468185	0.0020799	0.00196941	0.00196044	0.00199684	0.00325132	0.00194582	0.00209278	0.249354
Cs4g20560	6	0.00739249	0.00264078	0.241324	0.00286776	0.0234521	0.44072	0.0493541	0.00252196	0.00241847	0.00239549	0.00245972	0.00387207	0.00238225	0.00257717	0.213621
Cs5g01090	6	0.00865527	0.00269843	0.106109	0.00296176	0.0281389	0.590976	0.127392	0.00269319	0.0024347	0.0024482	0.0025113	0.00454715	0.00248794	0.00260989	0.113337
Cs5g01200	6	0.0123969	0.00314875	0.0824123	0.00345013	0.0516817	0.335339	0.212732	0.0032896	0.00292572	0.00296243	0.00297172	0.00579798	0.00295645	0.00305186	0.274883
Cs5g03420	6	0.0300689	0.0120498	0.228613	0.0137933	0.0743053	0.245287	0.12356	0.0108369	0.0105994	0.010349	0.0109826	0.0163875	0.0104346	0.0111799	0.191552
Cs5g03600	6	0.00860079	0.00304423	0.229232	0.0033303	0.0272235	0.433404	0.0579311	0.00289796	0.00277497	0.00274653	0.00282897	0.00448046	0.00273663	0.00295	0.215819
Cs5g04490	6	0.00509643	0.00152808	0.0766684	0.0016403	0.0188756	0.58362	0.0548046	0.00155504	0.00142502	0.00143449	0.00144195	0.00255302	0.00142577	0.00151014	0.246421
Cs5g04580	6	0.00583039	0.00171745	0.0799577	0.00183947	0.0220923	0.463303	0.0605874	0.00175838	0.00160973	0.00162198	0.00162449	0.0028908	0.00160734	0.00170107	0.351859
Cs5g04940	6	0.00440792	0.00168549	0.273319	0.00184656	0.012994	0.583819	0.0327108	0.00157368	0.00150817	0.00149019	0.00155369	0.00241363	0.00150405	0.0016309	0.0775436
Cs5g05460	6	0.00171835	0.000605674	0.0559545	0.000661555	0.00533889	0.883392	0.0162617	0.000582315	0.000545361	0.000542986	0.00056126	0.000924891	0.000548799	0.000588125	0.0317737
Cs5g05470	6	0.0122759	0.00326357	0.0837666	0.0035406	0.0451538	0.347868	0.326754	0.00344123	0.00301049	0.00306477	0.00307832	0.00613374	0.00309519	0.00319395	0.15236
Cs5g05860	6	0.00468993	0.00179762	0.340555	0.00195518	0.0139558	0.496808	0.0325201	0.00168433	0.00162187	0.00160251	0.0016629	0.00255744	0.00160892	0.00175135	0.0952288
Cs5g06150	6	0.00120238	0.000383024	0.0235047	0.000416068	0.00410925	0.922929	0.0138225	0.000380303	0.000350184	0.000350998	0.000357977	0.000621796	0.000352594	0.000374093	0.0308449
Cs5g07350	6	0.0193322	0.00580072	0.148693	0.00610134	0.0622354	0.318273	0.18123	0.00613295	0.00545411	0.00555666	0.00552002	0.0102642	0.00556003	0.00585099	0.213995
Cs5g08720	6	0.0371599	0.0141882	0.181609	0.0165686	0.0830711	0.237221	0.185655	0.0130839	0.0120866	0.0119554	0.0128219	0.0214621	0.0124534	0.0129485	0.147715
Cs5g09560	6	0.00333465	0.00109574	0.0639537	0.00119383	0.0107691	0.814662	0.0399164	0.00108064	0.00099203	0.000994194	0.00102006	0.00177036	0.00100604	0.00106705	0.0571442
Cs5g09790	6	0.00434989	0.0017143	0.327341	0.00187832	0.0124281	0.542851	0.032436	0.00158974	0.00152403	0.00150507	0.00157587	0.00242871	0.00152614	0.00165843	0.0651932
Cs5g09980	6	0.0117592	0.00422661	0.187242	0.00468577	0.033172	0.499284	0.120524	0.00403931	0.00372174	0.00371155	0.00388341	0.00657816	0.00381509	0.00404657	0.109311
Cs5g10830	6	0.00589238	0.00215996	0.164945	0.00236287	0.017173	0.661291	0.056441	0.00206332	0.00192364	0.00191609	0.00199326	0.00328071	0.00195394	0.00209403	0.07451
Cs5g12270	6	0.00688478	0.00249478	0.260045	0.00270652	0.0215951	0.452177	0.0459647	0.00237548	0.00228123	0.00225861	0.00232202	0.00363373	0.00224851	0.00243692	0.190576
Cs5g12520	6	0.0076888	0.00204041	0.0678088	0.00221183	0.0317866	0.450705	0.131457	0.00212694	0.00190336	0.00192692	0.0019289	0.00367542	0.00191975	0.00199816	0.290822
Cs5g13010	6	0.00455173	0.0017774	0.28973	0.00193357	0.0130232	0.574749	0.0353166	0.0016663	0.00158669	0.00157185	0.00163881	0.00255679	0.00159449	0.00173154	0.0665718
Cs5g16170	6	0.0319206	0.0115109	0.17109	0.013203	0.0747658	0.258805	0.22256	0.0109581	0.00986534	0.00985215	0.0104664	0.0185995	0.0103182	0.0106787	0.135406
Cs5g18010	6	0.0238851	0.00876185	0.185078	0.0097109	0.0589796	0.310158	0.21513	0.00850589	0.00762665	0.00766097	0.0080388	0.0142288	0.00800262	0.00838788	0.125846
Cs5g25840	6	0.00699741	0.00232966	0.160517	0.00248885	0.0235631	0.465781	0.0534224	0.00230993	0.00216901	0.00216886	0.00219233	0.00362476	0.0021498	0.0023117	0.267973
Cs5g26470	6	0.00787454	0.00321799	0.336349	0.00352746	0.021134	0.463366	0.0607977	0.00297507	0.00282555	0.00279584	0.00294584	0.00457007	0.0028673	0.00311145	0.0816425
Cs5g26660	6	0.0108684	0.00389708	0.253817	0.00412344	0.0338182	0.335551	0.0659573	0.00382146	0.0036419	0.00363105	0.00367072	0.00580039	0.0035878	0.00390231	0.263912
Cs5g28170	6	0.0150914	0.00450633	0.123477	0.00486996	0.0479616	0.384943	0.241285	0.00465742	0.00411222	0.00417428	0.00422942	0.00805472	0.00424732	0.00442487	0.143965
Cs5g28220	6	0.0116091	0.00398279	0.160865	0.00437489	0.0338103	0.508298	0.136503	0.00389229	0.00354314	0.00355203	0.0036823	0.00643597	0.00364229	0.00384754	0.111961
Cs5g28230	6	0.0235884	0.00754807	0.143136	0.00827596	0.0631356	0.287157	0.282168	0.00768069	0.00672023	0.00681603	0.00701395	0.0134247	0.00705946	0.00730499	0.128971
Cs5g28270	6	0.0194433	0.00610957	0.138718	0.00677506	0.0555247	0.33275	0.266188	0.00612539	0.00542558	0.00547547	0.0056581	0.0106574	0.00564657	0.00585111	0.129651
Cs5g28410	6	0.00923933	0.00364769	0.326099	0.0039123	0.0256564	0.426629	0.0669575	0.00346779	0.00328213	0.00326468	0.0033808	0.00529628	0.0033104	0.00360273	0.112254
Cs5g28540	6	0.00965504	0.00327149	0.19534	0.00346917	0.0317362	0.357645	0.0646931	0.00325212	0.00306714	0.00306743	0.00308818	0.00503678	0.00302839	0.00326981	0.31038
Cs5g28566	6	0.00307555	0.0010947	0.126119	0.00118983	0.00970436	0.750077	0.0248672	0.00104945	0.000994315	0.00098775	0.00101727	0.00163701	0.000990576	0.0010678	0.0761282
Cs5g28990	6	0.0028155	0.000863106	0.0478116	0.00093288	0.0101327	0.794541	0.0319673	0.000868133	0.000797305	0.000800845	0.000810652	0.00142515	0.000799787	0.000847193	0.104587
Cs5g30560	6	0.0234183	0.00840671	0.180373	0.00944374	0.0591022	0.316834	0.214823	0.00808475	0.00728765	0.00729633	0.00768746	0.0135935	0.00760795	0.0079493	0.128092
Cs5g30640	6	0.00306844	0.00103615	0.0760658	0.00113575	0.00993605	0.805599	0.0295477	0.00100318	0.000937241	0.000933727	0.000962014	0.00160937	0.000940211	0.00100288	0.0662221
Cs5g31010	6	0.0112778	0.00305125	0.0865334	0.00334424	0.0419897	0.41758	0.2462	0.00315764	0.00279838	0.00283364	0.00286516	0.0055592	0.00285816	0.00295656	0.166995
Cs5g31040	6	0.00179308	0.000571709	0.0366066	0.000617988	0.00618354	0.876532	0.0192925	0.00056941	0.00052551	0.000526897	0.000535589	0.000925121	0.000527579	0.000561031	0.0542316
Cs5g31060	6	0.00670383	0.00237931	0.230678	0.00256422	0.0214574	0.459042	0.0458414	0.00229326	0.00219082	0.0021753	0.00222329	0.00352257	0.00216072	0.00233956	0.214429
Cs5g31730	6	0.00361704	0.00128875	0.117128	0.00139452	0.0110861	0.759776	0.0333474	0.00124777	0.00116593	0.00116332	0.00119778	0.00197233	0.0011752	0.00126276	0.063178
Cs5g32180	6	0.00442218	0.00174444	0.371162	0.00189223	0.0126858	0.493559	0.0320864	0.00163101	0.00156326	0.00154654	0.00161025	0.00247684	0.00156322	0.00170393	0.0703526
Cs5g33470	6	0.00572682	0.0018432	0.0893796	0.00201357	0.0184919	0.707988	0.0755728	0.00182794	0.0016657	0.00167218	0.00171561	0.00303478	0.00169619	0.00179053	0.0855812
Cs5g33480	6	0.0096085	0.0034374	0.175165	0.00377802	0.0276185	0.555563	0.101147	0.00330938	0.00304803	0.0030444	0.00316954	0.00536863	0.00312007	0.00331809	0.0993048
Cs5g33540	6	0.0139677	0.00505943	0.194336	0.00558324	0.0383413	0.448879	0.143552	0.00486578	0.00445252	0.00445146	0.0046528	0.00795572	0.00459114	0.00486475	0.114448
Cs6g02170	6	0.00566769	0.00170026	0.084282	0.00182267	0.0212119	0.428936	0.053661	0.00172855	0.00159299	0.00160175	0.00160678	0.00281399	0.00158512	0.00168232	0.390107
Cs6g02260	6	0.00655686	0.00188237	0.0765774	0.00202114	0.0247103	0.575912	0.091452	0.00194498	0.00175383	0.00177361	0.00177852	0.00327636	0.00177022	0.00186033	0.20673
Cs6g04290	6	0.00775497	0.00286965	0.190599	0.00314928	0.0221211	0.592372	0.0743958	0.00273256	0.00254262	0.00253231	0.0026425	0.00435712	0.00259136	0.00277344	0.0865665
Cs6g07200	6	0.00571094	0.0016039	0.0651748	0.00173401	0.0226732	0.48942	0.0721752	0.00164796	0.00149671	0.00150932	0.00151447	0.00277013	0.00149947	0.00157436	0.329495
Cs6g07730	6	0.0108624	0.00266161	0.068576	0.00289522	0.0479534	0.315789	0.25031	0.0028252	0.00248994	0.00253123	0.0025225	0.0050385	0.00252264	0.00259835	0.280425
Cs6g08900	6	0.00159053	0.000528767	0.0405217	0.000575855	0.00528653	0.889462	0.0153899	0.0005165	0.000481899	0.0004809	0.000492769	0.000828166	0.000482482	0.00051501	0.0428466
Cs6g09150	6	0.0122797	0.00477137	0.302751	0.00532682	0.0346275	0.376852	0.0766418	0.00437048	0.00422604	0.00415297	0.00437024	0.00668188	0.00419601	0.00453391	0.154218
Cs6g09780	6	0.010488	0.00311048	0.104671	0.00342618	0.0354986	0.512029	0.168903	0.00313327	0.00281629	0.00283608	0.00290003	0.00537326	0.00287575	0.00299876	0.138941
Cs6g10590	6	0.00925347	0.00238382	0.0702317	0.00258528	0.0385495	0.409139	0.205592	0.00250933	0.00222208	0.00225612	0.00225523	0.00441436	0.00225397	0.00233379	0.24402
Cs6g11750	6	0.0150181	0.00606227	0.263271	0.00667175	0.0382861	0.396256	0.121924	0.00567204	0.00527649	0.00524793	0.00554102	0.00894158	0.00544042	0.00583986	0.110552
Cs6g13200	6	0.00407152	0.00119432	0.0556521	0.00129114	0.0152518	0.704151	0.0525844	0.00121589	0.00110684	0.00111486	0.00112424	0.00202875	0.0011128	0.00117229	0.156928
Cs6g13370	6	0.00816491	0.00216442	0.0703306	0.002351	0.033494	0.455459	0.145988	0.00225413	0.00201454	0.0020394	0.00204424	0.0039082	0.00203479	0.00211548	0.265637
Cs6g13400	6	0.00115123	0.000386695	0.0282321	0.000421736	0.00372121	0.927767	0.0121692	0.000377442	0.000350189	0.000349828	0.00035959	0.000609217	0.000352959	0.000376136	0.0233751
Cs6g13420	6	0.00427527	0.00158346	0.177351	0.00174098	0.012776	0.684861	0.035086	0.00149056	0.00141451	0.00140104	0.00145976	0.00232598	0.0014177	0.00152739	0.0712894
Cs6g14250	6	0.00458892	0.00142396	0.0671213	0.00155385	0.0155454	0.752158	0.0640451	0.00142418	0.00129514	0.0013017	0.0013293	0.0023795	0.00131493	0.00138493	0.083134
Cs6g14460	6	0.00968824	0.00396265	0.33337	0.00442364	0.0259272	0.42829	0.0697055	0.00359887	0.00344884	0.00339461	0.0036058	0.00552759	0.00348047	0.00376602	0.09781
Cs6g14485	6	0.0111581	0.00352304	0.148693	0.00373928	0.0371664	0.450242	0.107858	0.00360351	0.00328274	0.00331491	0.00332878	0.00587031	0.00331221	0.00352055	0.211387
Cs6g15690	6	0.00779326	0.00253682	0.113589	0.00278473	0.0244999	0.62883	0.101859	0.00250222	0.00227869	0.00228575	0.00235468	0.00416399	0.00232666	0.00245283	0.0997418
Cs6g16000	6	0.00189773	0.000661637	0.0657049	0.000720533	0.00605687	0.858213	0.0166737	0.000637684	0.000600235	0.000597245	0.000614852	0.00100615	0.000600065	0.000644278	0.0453712
Cs6g16300	6	0.00284648	0.000973664	0.0821004	0.001064	0.00921428	0.802178	0.0255176	0.000940344	0.00088328	0.000879061	0.00090478	0.00149374	0.000882871	0.000945043	0.0691765
Cs6g16780	6	0.00289931	0.000897547	0.0479357	0.000978993	0.0101653	0.818524	0.0347842	0.000894189	0.000821025	0.000823244	0.000839039	0.00147588	0.000826311	0.000873227	0.077262
Cs6g16810	6	0.00910194	0.00243183	0.0764916	0.00262043	0.0360148	0.455809	0.185088	0.00255805	0.00226711	0.00230318	0.00230169	0.00445593	0.00230436	0.00239567	0.213856
Cs6g16990	6	0.00439678	0.00138189	0.0771313	0.0015105	0.0153158	0.716684	0.0459721	0.00136581	0.00126405	0.0012642	0.00129056	0.00223067	0.00126602	0.00134147	0.127585
Cs6g17620	6	0.00722556	0.00208773	0.0824044	0.00224311	0.0266223	0.577619	0.106215	0.00215665	0.00193905	0.00196196	0.00197051	0.00364575	0.00196387	0.00206198	0.179883
Cs6g17990	6	0.00287307	0.000959545	0.0709832	0.00104892	0.00947752	0.808407	0.0271779	0.000932888	0.000872033	0.000869186	0.000892761	0.00149499	0.000872675	0.00093117	0.0722071
Cs6g18860	6	0.00617629	0.00207704	0.158196	0.00222566	0.0206444	0.517612	0.0478341	0.00204742	0.00192612	0.00192362	0.00195051	0.00320942	0.00190999	0.0020548	0.230213
Cs6g18890	6	0.0102731	0.00367409	0.235487	0.00405737	0.0316093	0.427502	0.0699064	0.00346679	0.00331614	0.00327742	0.00339837	0.00538855	0.00328262	0.00352857	0.191832
Cs6g19590	6	0.0175405	0.00563913	0.145412	0.00621048	0.050369	0.368056	0.237468	0.00564381	0.00502147	0.00506612	0.00522818	0.00969325	0.005217	0.00543541	0.127999
Cs6g19740	6	0.00237685	0.000772958	0.0549889	0.000834242	0.00810412	0.826978	0.0232407	0.000765876	0.000711194	0.000711967	0.000724044	0.0012308	0.000711685	0.000759554	0.0770891
Cs6g20610	6	0.00615848	0.00191888	0.105565	0.00207902	0.0221749	0.469377	0.0529045	0.00190897	0.00178019	0.00178012	0.00180241	0.00307198	0.0017652	0.0018784	0.325835
Cs6g21340	6	0.0103134	0.00286271	0.0875968	0.00313353	0.0376073	0.468429	0.211966	0.0029471	0.00262098	0.00265145	0.00268546	0.00514493	0.00267661	0.00277715	0.156587
Cs6g21400	6	0.0104762	0.00393075	0.305707	0.00427779	0.0316853	0.323085	0.0584442	0.00368998	0.0035959	0.00354336	0.00365327	0.00553417	0.00351291	0.00382585	0.235039
Cs6g21410	6	0.0109988	0.00378074	0.211477	0.00399665	0.0349258	0.387167	0.0774405	0.00377083	0.00353097	0.00353926	0.00356686	0.00586583	0.00351302	0.00379103	0.242636
Cs7g01630	6	0.00554901	0.001847	0.139171	0.00199565	0.0187969	0.548112	0.0436938	0.00180944	0.0017053	0.00169989	0.00172988	0.00284958	0.00168893	0.00181236	0.227539
Cs7g01770	6	0.00393414	0.00148784	0.186	0.00163122	0.0114953	0.693247	0.0328237	0.00139835	0.00132512	0.00131322	0.00137037	0.00217659	0.00133317	0.00143897	0.0590253
Cs7g02200	6	0.00294291	0.00103172	0.0846265	0.00113223	0.00912805	0.814428	0.0281931	0.000989716	0.000926156	0.000921646	0.000954607	0.00157896	0.000932674	0.000997338	0.0512169
Cs7g03580	6	0.00427878	0.00168619	0.413936	0.00183689	0.012402	0.449243	0.0295339	0.00156673	0.00151193	0.001492	0.00155521	0.00236763	0.00150341	0.00164008	0.0754463
Cs7g05410	6	0.00245206	0.00077159	0.0437077	0.000834549	0.00842866	0.848078	0.0294689	0.000772725	0.000707832	0.000711104	0.000722779	0.00126964	0.000714182	0.000756832	0.0606035
Cs7g07700	6	0.0146482	0.00458609	0.134417	0.00500289	0.0445349	0.414459	0.217855	0.00464206	0.00413171	0.00417595	0.00427495	0.00795072	0.00427199	0.00446154	0.130587
Cs7g08190	6	0.00676375	0.00185225	0.0678971	0.0020096	0.0272199	0.493208	0.0992949	0.00191178	0.00172433	0.00174128	0.00174804	0.00326002	0.00173408	0.00181213	0.287823
Cs7g08390	6	0.013187	0.00465298	0.179288	0.00514561	0.0371314	0.469602	0.143388	0.00449201	0.00410478	0.00410507	0.00428319	0.00739433	0.00422501	0.00446567	0.114534
Cs7g10040	6	0.0129253	0.00426836	0.181608	0.00451268	0.0409996	0.406491	0.107717	0.00433317	0.00397525	0.00400789	0.00403086	0.00693761	0.0040048	0.00428105	0.209907
Cs7g10720	6	0.0107479	0.00439918	0.309823	0.00481318	0.0281904	0.431314	0.0838846	0.00409079	0.00385499	0.00382369	0.00402806	0.00632659	0.00393704	0.00426115	0.0965059
Cs7g10960	6	0.012251	0.00347549	0.0986499	0.00378792	0.0420023	0.415347	0.257554	0.00359299	0.00317293	0.00321735	0.00326004	0.00629526	0.00326428	0.00338547	0.140744
Cs7g11020	6	0.00170414	0.000541289	0.0337865	0.000588612	0.00589452	0.884402	0.0184789	0.000536377	0.000495729	0.000496339	0.000506019	0.000873787	0.000497403	0.000528097	0.0506703
Cs7g11420	6	0.00564072	0.0017335	0.0924602	0.00185611	0.0203442	0.565136	0.0561177	0.00175711	0.00161662	0.00162599	0.00163548	0.00285715	0.00161582	0.00171723	0.243886
Cs7g12040	6	0.00441784	0.00135892	0.0699036	0.00148479	0.0156526	0.719736	0.0500084	0.00135231	0.0012447	0.00124703	0.00127057	0.0022288	0.00124923	0.00131986	0.127525
Cs7g12810	6	0.00643792	0.00194879	0.0814887	0.00213584	0.0221793	0.664215	0.0942258	0.00195405	0.0017718	0.00178131	0.00181895	0.00329564	0.00179913	0.00188762	0.11306
Cs7g13420	6	0.00243756	0.000836776	0.0614183	0.000915915	0.00765547	0.853326	0.0253432	0.000810342	0.000753034	0.000751262	0.000775759	0.00130494	0.000760567	0.00081103	0.0420994
Cs7g16460	6	0.00570894	0.00175558	0.0942788	0.0019003	0.02083	0.489344	0.0515943	0.00175489	0.00163036	0.00163241	0.00165045	0.00283978	0.00161918	0.00172029	0.321741
Cs7g17375	6	0.0121892	0.0032081	0.0888275	0.0035238	0.0482771	0.377253	0.203373	0.00331894	0.00296248	0.00299435	0.00301837	0.00580932	0.00299811	0.00310187	0.239145
Cs7g20870	6	0.00412644	0.00120905	0.0556009	0.00130672	0.0154153	0.710243	0.0548299	0.00123233	0.00112004	0.00112868	0.00113813	0.00206027	0.00112741	0.0011871	0.148274
Cs7g22610	6	0.0016289	0.000516454	0.0310182	0.000559385	0.00558904	0.895657	0.0189053	0.000515001	0.000473315	0.000474928	0.000483366	0.00084281	0.000476795	0.000505851	0.0423536
Cs7g22960	6	0.0061317	0.00230532	0.195487	0.00252641	0.0175509	0.629343	0.0555567	0.00218214	0.00204524	0.00203309	0.0021225	0.0034408	0.00207562	0.00223077	0.0749683
Cs7g24260	6	0.00419978	0.00162692	0.275977	0.00178317	0.0121739	0.59466	0.0319425	0.00151528	0.00144958	0.0014326	0.00149725	0.00232588	0.00145086	0.00157355	0.0663914
Cs7g24850	6	0.0128871	0.00352357	0.102776	0.00388164	0.0493284	0.375582	0.159658	0.00359443	0.00324767	0.00326957	0.00330792	0.00617205	0.00326732	0.00339657	0.266108
Cs7g25620	6	0.00283081	0.000994552	0.0919853	0.00108936	0.00889226	0.80403	0.0251377	0.000952574	0.000896721	0.000891247	0.000921459	0.00150676	0.000898197	0.000963079	0.05801
Cs7g25890	6	0.0179361	0.00586622	0.153907	0.00639852	0.0508802	0.365782	0.225119	0.0059023	0.00524946	0.00530455	0.00545415	0.0100505	0.00545697	0.00570609	0.130987
Cs7g27570	6	0.00544062	0.0021135	0.393236	0.00230386	0.0160331	0.423137	0.0357637	0.001967	0.00190445	0.00187797	0.00195265	0.00296709	0.00188389	0.00205435	0.107365
Cs7g27640	6	0.00479735	0.00191444	0.339544	0.00209733	0.013469	0.523925	0.0362853	0.00177249	0.00169575	0.00167531	0.00175757	0.0027095	0.00170422	0.00185224	0.0648011
Cs7g28700	6	0.0109279	0.00291116	0.0809153	0.00317298	0.0413295	0.400002	0.274932	0.00304291	0.00268184	0.00272261	0.00274127	0.00538701	0.00274421	0.00283619	0.163653
Cs7g28740	6	0.00275586	0.00101438	0.127607	0.00110864	0.00832324	0.77914	0.0231024	0.000961381	0.000910419	0.000903216	0.000937585	0.00149984	0.000912611	0.000984118	0.0498398
Cs7g30230	6	0.00510256	0.00149794	0.0705864	0.00161932	0.0194358	0.531594	0.0553591	0.00152004	0.00139447	0.00140187	0.00141158	0.00251004	0.00139224	0.00147016	0.303705
Cs7g30280	6	0.001906	0.000627667	0.0436691	0.000678475	0.00631449	0.876903	0.0200808	0.000620753	0.000573946	0.00057494	0.000586635	0.00100253	0.000577713	0.000615876	0.0452679
Cs7g30330	6	0.00985571	0.00309293	0.119884	0.00334794	0.0317112	0.544479	0.138246	0.00312789	0.00281484	0.00284062	0.00289322	0.00525633	0.00288173	0.0030317	0.126537
Cs7g30360	6	0.0135654	0.00543453	0.263888	0.00605761	0.0352097	0.421098	0.110453	0.00502081	0.00470607	0.00466201	0.00494751	0.0079178	0.00482588	0.00517338	0.10704
Cs7g31010	6	0.00215931	0.000692308	0.0454601	0.000752768	0.0074424	0.848042	0.0220172	0.000683674	0.000634371	0.000634444	0.000647079	0.00110698	0.000635009	0.000675434	0.0684166
Cs7g31600	6	0.0034023	0.00116427	0.107951	0.00125881	0.01116	0.732637	0.0284239	0.00113343	0.00106717	0.00106345	0.00108717	0.00178298	0.00106229	0.00114169	0.105664
Cs7g31620	6	0.00310159	0.00108277	0.111381	0.00117567	0.00996987	0.755468	0.0255535	0.00104432	0.000986754	0.000981381	0.00100794	0.0016368	0.000982633	0.00105729	0.0845707
Cs7g31640	6	0.00481604	0.00162802	0.0980721	0.00179146	0.0151166	0.739995	0.0522977	0.00157807	0.00146055	0.00145764	0.00150745	0.00256649	0.00147853	0.00157011	0.0746646
Cs7g32260	6	0.00116656	0.000400204	0.032647	0.000436533	0.00370989	0.923991	0.0116857	0.000388177	0.000361719	0.000360829	0.000371677	0.000621752	0.000364212	0.000389175	0.023106
Cs7g32430	6	0.00883262	0.00352289	0.375455	0.00390175	0.0249646	0.377003	0.0549743	0.00321586	0.00312903	0.00307241	0.00322991	0.00484968	0.00309907	0.00337213	0.127378
Cs7g32500	6	0.00943614	0.00260337	0.0823825	0.00282449	0.0350525	0.486299	0.20052	0.0027063	0.00240055	0.00243413	0.00245155	0.00471556	0.00245104	0.00254741	0.161175
Cs8g02370	6	0.0102166	0.00273294	0.0797473	0.00297955	0.0391044	0.432498	0.239184	0.00284781	0.00251957	0.00255513	0.00257314	0.00501414	0.0025714	0.00266178	0.172794
Cs8g02510	6	0.0047921	0.00158381	0.119182	0.00171123	0.0163131	0.61148	0.0396281	0.00155569	0.00146129	0.00145803	0.00148344	0.00246198	0.00145039	0.00155428	0.193884
Cs8g02530	6	0.0102246	0.00365967	0.238519	0.00388386	0.0310987	0.431558	0.0749704	0.00360283	0.00337809	0.00338007	0.00343438	0.00558711	0.00337984	0.00365472	0.179668
Cs8g03210	6	0.0054474	0.00155619	0.0653775	0.00168938	0.0209842	0.59921	0.0721596	0.0015877	0.0014427	0.0014532	0.00146493	0.00267032	0.00144914	0.00152137	0.221987
Cs8g04050	6	0.00362098	0.00119064	0.0878369	0.00128128	0.0122579	0.730582	0.0331183	0.00117874	0.00109813	0.00109886	0.00111629	0.00188047	0.00109655	0.00117325	0.121469
Cs8g04160	6	0.0177851	0.00768863	0.290005	0.00867101	0.0429026	0.345469	0.122173	0.00690949	0.00653964	0.00644485	0.00693451	0.0107178	0.00672599	0.00723662	0.113797
Cs8g04930	6	0.00444789	0.0016398	0.233186	0.0017708	0.0136487	0.598402	0.0330126	0.00156538	0.00149211	0.00148093	0.00152477	0.00240464	0.00148375	0.00160923	0.102331
Cs8g05150	6	0.000898385	0.00029907	0.0216335	0.000325061	0.00293753	0.942602	0.0095638	0.000293466	0.000271865	0.000271886	0.000278661	0.000474005	0.000273883	0.000291876	0.0195852
Cs8g05460	6	0.00384056	0.00118228	0.0578886	0.00129204	0.0133215	0.779761	0.0503871	0.00118015	0.00107795	0.00108201	0.00110417	0.00196453	0.00108947	0.00114822	0.0836809
Cs8g05970	6	0.00680089	0.00221916	0.127538	0.00237357	0.0225031	0.603492	0.0668781	0.00222579	0.00204899	0.00205931	0.00208521	0.00358919	0.00206236	0.0022003	0.151925
Cs8g06125	6	0.00300235	0.000981821	0.0587924	0.00106535	0.00980515	0.827787	0.0352756	0.000972455	0.00089281	0.000895442	0.000915942	0.00158953	0.000904071	0.000959901	0.0561597
Cs8g06440	6	0.00347397	0.00120464	0.0856229	0.00132042	0.0107308	0.798625	0.0361992	0.00116339	0.0010805	0.00107772	0.00111522	0.00187398	0.00109353	0.00116597	0.0542529
Cs8g07210	6	0.00237158	0.000771766	0.0526132	0.000832435	0.0080015	0.840198	0.0244216	0.000766396	0.00070885	0.000710418	0.000722736	0.00123705	0.00071183	0.000758891	0.0651738
Cs8g08240	6	0.00346512	0.00105954	0.056487	0.00115251	0.0124684	0.757797	0.0391562	0.00105962	0.000974866	0.000977656	0.000992867	0.00174357	0.000977292	0.00103356	0.120655
Cs8g10300	6	0.0052125	0.0019013	0.233458	0.00206968	0.0161819	0.562376	0.0376219	0.0018044	0.00172633	0.0017096	0.00176459	0.00277695	0.0017106	0.00185132	0.127835
Cs8g10950	6	0.00584931	0.0018468	0.0875565	0.00200156	0.0193465	0.694632	0.078289	0.00185379	0.0016832	0.00169413	0.0017267	0.00308221	0.00171247	0.00180798	0.0969182
Cs8g13100	6	0.00431385	0.00169469	0.34245	0.00185582	0.0124195	0.525388	0.0314314	0.00157181	0.00151028	0.0014908	0.00155913	0.00239532	0.00150839	0.00164028	0.0687706
Cs8g14710	6	0.00264358	0.000841214	0.049312	0.000919184	0.00902552	0.836195	0.0295899	0.000830478	0.000766565	0.000767083	0.000784601	0.00135897	0.000770875	0.000816912	0.0653778
Cs8g15030	6	0.00651565	0.00207011	0.120271	0.00223708	0.0230938	0.425868	0.0516909	0.00205214	0.00192379	0.00192158	0.0019452	0.00326815	0.00190217	0.00203124	0.353209
Cs8g15410	6	0.00414661	0.00136453	0.101582	0.00147798	0.0141325	0.673602	0.0357323	0.0013395	0.00125579	0.00125309	0.00127672	0.00212951	0.00124859	0.00133594	0.158123
Cs8g16640	6	0.00223766	0.00069478	0.037691	0.000756454	0.00780615	0.860594	0.0275381	0.000693273	0.000635608	0.000637744	0.000649699	0.00114472	0.000640584	0.00067715	0.0576027
Cs8g16740	6	0.00483114	0.00193286	0.370372	0.0021036	0.0135758	0.490904	0.035846	0.00179825	0.00172041	0.00170151	0.00177901	0.00273698	0.00172769	0.00188186	0.0670892
Cs8g18570	6	0.000942173	0.000316122	0.0250468	0.000344224	0.00309183	0.935607	0.00928067	0.000308344	0.000287473	0.000286902	0.000294357	0.000494314	0.000288371	0.000307937	0.0231036
Cs8g19120	6	0.0201875	0.00692232	0.196033	0.00781828	0.0582617	0.337145	0.139963	0.00655902	0.00614362	0.00608794	0.00636388	0.0106143	0.00617207	0.00651256	0.185215
Cs8g19180	6	0.00552095	0.00163428	0.0688403	0.00177089	0.019691	0.688263	0.085371	0.00166518	0.001502	0.00151557	0.00153432	0.00281332	0.00152459	0.00160064	0.116753
Cs8g19790	6	0.00686549	0.00192118	0.0740779	0.00206071	0.0268597	0.504769	0.0956357	0.00199754	0.00179855	0.0018205	0.00181916	0.00337807	0.00181151	0.00190072	0.273284
Cs9g01250	6	0.0036839	0.00134077	0.172617	0.0014609	0.0113945	0.688239	0.0286134	0.00127427	0.00121299	0.00120262	0.00124303	0.00197473	0.00120755	0.0013045	0.0832308
Cs9g01380	6	0.00193021	0.000672647	0.0685168	0.000730263	0.00617972	0.851994	0.0167828	0.000650057	0.000611859	0.000609155	0.000625928	0.00102375	0.000611315	0.000656958	0.0484043
Cs9g02140	6	0.0226222	0.00876688	0.208405	0.00981258	0.0550435	0.324831	0.185884	0.00827791	0.00754594	0.00753036	0.00798527	0.0135496	0.00787983	0.00831413	0.123552
Cs9g02530	6	0.00468564	0.00184883	0.305747	0.00202823	0.0132775	0.558529	0.0359313	0.00171479	0.00163886	0.00161942	0.00169788	0.00263026	0.00164627	0.00178655	0.0652188
Cs9g03200	6	0.00290995	0.00097941	0.0805746	0.00105566	0.00960415	0.78828	0.0264517	0.000962653	0.000898955	0.000898434	0.000916072	0.0015291	0.000898924	0.000963514	0.0830767
Cs9g03810	6	0.00772996	0.00299731	0.258698	0.00326188	0.0215323	0.532141	0.0649746	0.00283315	0.00266179	0.00264645	0.00276164	0.00441661	0.00270349	0.00291929	0.0877228
Cs9g05170	6	0.00987106	0.00306579	0.126752	0.00327694	0.0330424	0.516072	0.115628	0.00313406	0.00283473	0.00286424	0.00288796	0.0051909	0.00287751	0.00304264	0.169459
Cs9g05300	6	0.0059576	0.00223153	0.293019	0.00243808	0.0180399	0.493892	0.0409637	0.00209488	0.00201591	0.00199135	0.00206489	0.00319952	0.00199553	0.0021648	0.127931
Cs9g07970	6	0.0109291	0.00351549	0.13075	0.00384405	0.0337439	0.521426	0.152375	0.00350667	0.0031612	0.00318202	0.00326916	0.00590189	0.00324763	0.00341198	0.117736
Cs9g08000	6	0.00666487	0.0024391	0.170528	0.002677	0.0193157	0.636544	0.0648061	0.00232643	0.00216595	0.00215709	0.00224792	0.00371314	0.00220332	0.00235728	0.0798538
Cs9g08880	6	0.015519	0.00459818	0.12912	0.00491344	0.0506666	0.378198	0.21208	0.00480305	0.00424997	0.00432156	0.00434121	0.00821851	0.00436582	0.00456564	0.170039
Cs9g10240	6	0.0109663	0.00397003	0.196277	0.00431665	0.0311092	0.506042	0.108992	0.00385247	0.00354166	0.0035453	0.00367381	0.00620852	0.00362927	0.00387168	0.110004
Cs9g10680	6	0.0102377	0.00391691	0.231845	0.00430664	0.0280214	0.504099	0.0927602	0.00369977	0.00344579	0.00342858	0.00359542	0.00587124	0.00352513	0.0037781	0.0974692
Cs9g11750	6	0.00494693	0.00169773	0.141532	0.00182144	0.0159984	0.650843	0.0419249	0.00166764	0.00156141	0.00156041	0.00158945	0.0026258	0.00156002	0.00167762	0.128993
Cs9g16760	6	0.0105679	0.0032017	0.117175	0.00354212	0.035869	0.512058	0.131135	0.00318117	0.00289866	0.00290604	0.00297986	0.00535913	0.00293448	0.00307332	0.163118
Cs9g16900	6	0.00835809	0.00230453	0.0770023	0.00251245	0.0317603	0.526928	0.160838	0.00237714	0.00212312	0.00214716	0.002167	0.00411866	0.00215732	0.00224429	0.172961
Cs9g18660	6	0.00887615	0.00249285	0.0862585	0.00268046	0.0330641	0.510148	0.151413	0.00259766	0.00231577	0.00234869	0.00235502	0.00445702	0.00235466	0.00246055	0.186178
orange1.1t00317	6	0.00592377	0.00196095	0.133539	0.00209757	0.019777	0.595769	0.0518478	0.00195131	0.00181554	0.00181931	0.0018426	0.00310153	0.00181387	0.00194379	0.174797
orange1.1t00342	6	0.0167895	0.00679929	0.253869	0.0075877	0.0420969	0.378531	0.133918	0.00629039	0.00585778	0.00581157	0.00618113	0.00997778	0.00604766	0.0064649	0.113777
orange1.1t00386	6	0.00690404	0.00251677	0.259738	0.00269152	0.0212786	0.480984	0.0490507	0.00243408	0.00231268	0.00230191	0.00235252	0.00373215	0.00229746	0.00249371	0.158912
orange1.1t00411	6	0.00868012	0.00223254	0.0678743	0.00239626	0.0371293	0.366575	0.157593	0.00237119	0.00210324	0.00213893	0.00212259	0.0041296	0.00212474	0.00220798	0.34032
orange1.1t00478	6	0.00515766	0.00186025	0.144804	0.00202403	0.0153361	0.695956	0.0499114	0.00179211	0.0016679	0.00166401	0.00172251	0.00285157	0.00169146	0.00181301	0.0717475
orange1.1t00512	6	0.00556977	0.00157708	0.0649216	0.00170965	0.021712	0.57313	0.07463	0.00161462	0.00146511	0.00147685	0.00148623	0.00272045	0.00147142	0.00154397	0.244971
orange1.1t00995	6	0.0106489	0.00263288	0.0672438	0.00285409	0.0452425	0.32089	0.317755	0.00280805	0.00245845	0.00250467	0.00249564	0.00503872	0.00250571	0.00257913	0.212343
orange1.1t01021	6	0.00776534	0.00285734	0.261167	0.00314302	0.0236016	0.475286	0.0537565	0.00268235	0.00257427	0.00254252	0.00264052	0.00413289	0.00255026	0.00275423	0.152547
orange1.1t01130	6	0.00314972	0.00100376	0.0544939	0.00109082	0.0105118	0.821912	0.0398845	0.000999789	0.000913999	0.000917751	0.000937243	0.00164967	0.00092617	0.000980031	0.0606284
orange1.1t01416	6	0.00877125	0.00271542	0.125926	0.00296446	0.0313131	0.403738	0.0715289	0.00268797	0.00251002	0.00250598	0.00254516	0.00434017	0.00248636	0.00263845	0.333329
orange1.1t01567	6	0.00848592	0.00318064	0.206752	0.0034988	0.0238652	0.562553	0.0795211	0.00301347	0.0028082	0.00279418	0.00292359	0.00479495	0.00286419	0.00306691	0.0898785
orange1.1t01969	6	0.0135289	0.00502646	0.214611	0.00562092	0.0370418	0.450201	0.122129	0.00472351	0.00439036	0.00436073	0.0045957	0.00761412	0.00449059	0.00477267	0.116893
orange1.1t02319	6	0.00228076	0.000719276	0.0418795	0.000777504	0.007857	0.85494	0.0266713	0.000719851	0.000660464	0.000663297	0.000673954	0.00117959	0.000665556	0.000705909	0.0596055
orange1.1t02443	6	0.0272386	0.00924619	0.155645	0.0103282	0.0675477	0.273125	0.262836	0.00915214	0.00806841	0.00813798	0.00850353	0.0158819	0.008504	0.00879	0.126995
orange1.1t02680	6	0.0147681	0.00485688	0.187398	0.00509356	0.0474731	0.326642	0.101062	0.00496058	0.00458841	0.00462485	0.00461312	0.00781252	0.00457438	0.00491075	0.276622
orange1.1t03533	6	0.00654685	0.00181322	0.0683136	0.00196916	0.0259375	0.530532	0.0956992	0.00186506	0.00168424	0.00169972	0.0017093	0.0031737	0.00169466	0.00177222	0.255589
orange1.1t03591	6	0.00870809	0.00248728	0.0946974	0.00264766	0.0331597	0.418295	0.0999155	0.00259303	0.00234222	0.00237199	0.00236162	0.00432977	0.00235322	0.00247925	0.321258
orange1.1t04464	6	0.00363588	0.00130438	0.158026	0.00141641	0.0114223	0.695408	0.028409	0.00124807	0.00118566	0.00117708	0.00121224	0.00193776	0.00117938	0.00127337	0.091165
orange1.1t04504	6	0.0218148	0.00827298	0.203052	0.00926858	0.0541758	0.333979	0.187333	0.00783869	0.00714055	0.00712765	0.00754388	0.0128935	0.00744183	0.0078401	0.124277
orange1.1t05188	6	0.00347965	0.00128329	0.174547	0.00140147	0.0105908	0.70217	0.0273474	0.00121381	0.00115562	0.00114501	0.0011872	0.00188049	0.00115292	0.0012458	0.0701996
orange1.1t05190	6	0.00387742	0.00146196	0.249922	0.0015906	0.0116417	0.614467	0.0288093	0.00137777	0.00131814	0.00130482	0.00135288	0.00211213	0.00131247	0.00142416	0.0780281
orange1.1t06014	6	0.0184908	0.00572844	0.154754	0.00642499	0.0582497	0.356641	0.166846	0.00560946	0.00514256	0.00513571	0.00530561	0.00940971	0.00519596	0.00542714	0.191639
BGI_novel_G000028	7	0.0161221	0.00369787	0.0542162	0.00400511	0.0569673	0.133041	0.609255	0.00411085	0.00343899	0.00354792	0.00351698	0.00792654	0.00360014	0.00362552	0.0929295
BGI_novel_G000066	7	0.0274571	0.0036089	0.033798	0.00381669	0.254426	0.0689649	0.46666	0.00454907	0.00360229	0.0038056	0.0035564	0.00990601	0.00371688	0.003625	0.108507
BGI_novel_G000084	7	0.0248236	0.00327255	0.0316027	0.00351091	0.266444	0.0662275	0.466414	0.00403277	0.00323481	0.003396	0.0032052	0.0087038	0.00332091	0.00323992	0.108571
BGI_novel_G000085	7	0.00554114	0.000909112	0.0102652	0.000980146	0.0313609	0.0237629	0.891244	0.0010798	0.00087564	0.000914038	0.000879929	0.00225931	0.000909237	0.000895737	0.0281234
BGI_novel_G000172	7	0.0770542	0.0124235	0.0697816	0.0135223	0.156007	0.110945	0.342888	0.0157562	0.0117734	0.0125269	0.0120514	0.0383122	0.0128566	0.0121071	0.101995
BGI_novel_G000247	7	0.0112326	0.00282057	0.070475	0.00305085	0.0455336	0.313457	0.351991	0.00301311	0.00262828	0.00268083	0.00267279	0.00541629	0.00269012	0.00276888	0.179569
BGI_novel_G000268	7	0.0714757	0.0212003	0.11313	0.0250494	0.122489	0.150908	0.212705	0.0219059	0.0184148	0.018707	0.0195365	0.0418592	0.0196576	0.0191434	0.123818
BGI_novel_G000356	7	0.0296396	0.00542136	0.0600754	0.00569046	0.128356	0.122937	0.458591	0.00655276	0.00530367	0.00556673	0.00529275	0.0132195	0.00551484	0.00548631	0.142354
BGI_novel_G000447	7	0.0188848	0.00307793	0.0374423	0.00325732	0.137159	0.0867839	0.539437	0.00370543	0.0030325	0.00317145	0.00300745	0.00749909	0.00310773	0.00308962	0.147344
BGI_novel_G000448	7	0.0189778	0.00329575	0.0452055	0.00348665	0.138975	0.110257	0.413453	0.00389782	0.00324629	0.00337885	0.00321444	0.00762189	0.0032996	0.00330914	0.238381
BGI_novel_G000510	7	0.0826472	0.015509	0.0792152	0.0169219	0.143409	0.119021	0.297111	0.0194602	0.0144975	0.0154173	0.0149725	0.0464836	0.0160209	0.0150665	0.104246
BGI_novel_G000555	7	0.0854951	0.0235861	0.102457	0.0231385	0.134751	0.125259	0.162789	0.0314351	0.024261	0.0261989	0.0238198	0.0568959	0.0258949	0.0255827	0.128437
BGI_novel_G000575	7	0.128199	0.0215476	0.0717472	0.0233493	0.143579	0.0977856	0.198965	0.0300137	0.0205907	0.0224112	0.0211951	0.0845868	0.0234131	0.0210227	0.0915938
BGI_novel_G000578	7	0.0136806	0.00304405	0.0621205	0.00331526	0.0674696	0.211675	0.326384	0.00329977	0.00287318	0.00293238	0.002899	0.00604681	0.00290957	0.00296853	0.288382
BGI_novel_G000634	7	0.0258401	0.00617734	0.0873296	0.00655023	0.0859268	0.185873	0.407366	0.00697955	0.00583492	0.00604481	0.00592325	0.0131364	0.00609807	0.00618397	0.144736
BGI_novel_G000643	7	0.0268136	0.00516095	0.0678431	0.00539466	0.131856	0.14671	0.358977	0.00612649	0.00508169	0.00530409	0.00504055	0.0117828	0.00520538	0.00524525	0.213459
BGI_novel_G000746	7	0.0452536	0.0106855	0.106788	0.0109971	0.128767	0.17175	0.264432	0.0127196	0.0104513	0.0109566	0.01044	0.0236949	0.0108999	0.0110275	0.171137
BGI_novel_G000838	7	0.0171768	0.00303584	0.0437408	0.00326411	0.128007	0.112921	0.408275	0.00350045	0.00295266	0.00305253	0.00293876	0.00679753	0.0029895	0.00299875	0.25835
BGI_novel_G000991	7	0.0228658	0.00466953	0.0526777	0.0051572	0.0795799	0.112954	0.591983	0.00524616	0.00432618	0.00446869	0.00443543	0.0106312	0.00454045	0.00449297	0.0919717
BGI_novel_G001291	7	0.0125412	0.00298986	0.0621886	0.00327075	0.0516572	0.222164	0.471561	0.00320321	0.002774	0.00283036	0.00282814	0.00589738	0.00284599	0.00290327	0.150346
BGI_novel_G001319	7	0.010019	0.00203201	0.0354016	0.00219305	0.0546819	0.112145	0.615711	0.00227816	0.00193727	0.00199415	0.00194895	0.00433519	0.00197812	0.00199981	0.151345
BGI_novel_G001428	7	0.0682011	0.0251943	0.131659	0.0303565	0.116655	0.155168	0.160701	0.02387	0.0217504	0.0215561	0.022952	0.0396692	0.0222537	0.0223429	0.137672
BGI_novel_G001433	7	0.00597544	0.00101953	0.0127553	0.00109231	0.0362834	0.0313157	0.861998	0.00120428	0.000986366	0.00102806	0.000987967	0.00245538	0.00101847	0.00101083	0.0408686
BGI_novel_G001437	7	0.0578303	0.0213251	0.128454	0.0236935	0.098315	0.166334	0.228589	0.0223011	0.0183757	0.0188864	0.0197022	0.0408556	0.0203799	0.0203191	0.114639
Cs1g02280	7	0.0107544	0.00249102	0.0468663	0.00270905	0.0438955	0.152421	0.615764	0.00271409	0.00232009	0.00237826	0.00236418	0.00508586	0.00239509	0.00243287	0.105408
Cs1g02820	7	0.0285694	0.003535	0.0306363	0.00376648	0.246384	0.0612096	0.505902	0.00447984	0.00350993	0.00371294	0.00347812	0.010079	0.00364274	0.00352397	0.0875705
Cs1g03410	7	0.0156724	0.00292556	0.0461631	0.00311109	0.107733	0.123983	0.34476	0.00337631	0.00285922	0.00295821	0.00283858	0.00642501	0.0028922	0.00292181	0.331381
Cs1g03570	7	0.0193407	0.00361012	0.0410272	0.00384715	0.0797196	0.0892218	0.644509	0.00428012	0.00346481	0.00362317	0.00349333	0.00875958	0.00362872	0.00359767	0.0878768
Cs1g04650	7	0.0447809	0.010486	0.0873457	0.0114645	0.105996	0.148137	0.394623	0.0119714	0.00959667	0.00999341	0.00995335	0.0246172	0.0103626	0.0101774	0.110496
Cs1g04870	7	0.0211547	0.00410385	0.0439882	0.00450783	0.0755156	0.0933602	0.643942	0.00469391	0.00382879	0.00397129	0.00391498	0.00969863	0.00402849	0.00396945	0.079322
Cs1g06240	7	0.0276625	0.00676202	0.0804344	0.00743025	0.0791626	0.161865	0.475872	0.007415	0.00616138	0.00634784	0.00637772	0.0144597	0.00653428	0.00653514	0.10698
Cs1g07110	7	0.0278152	0.00656218	0.0749373	0.00719783	0.0805718	0.150234	0.496455	0.0072739	0.00600573	0.00620151	0.0062053	0.0143684	0.00637411	0.00635319	0.103444
Cs1g10610	7	0.00709645	0.00141325	0.0217071	0.00153615	0.0353049	0.0617306	0.795444	0.00158885	0.00133672	0.00137798	0.00135199	0.00309641	0.00137619	0.00138122	0.0642584
Cs1g12570	7	0.0123327	0.00257872	0.0491107	0.00275709	0.068152	0.160319	0.387365	0.0028919	0.00247839	0.00255036	0.00248113	0.0053798	0.00251607	0.00256138	0.296526
Cs1g13660	7	0.0132576	0.00330721	0.0673976	0.00360515	0.0491946	0.222136	0.492283	0.00354044	0.00305082	0.00311725	0.00312349	0.00651391	0.00315528	0.00322213	0.123096
Cs1g16140	7	0.0375663	0.00965106	0.0993897	0.0103822	0.0954328	0.173633	0.373738	0.0108342	0.0088836	0.0092173	0.00917042	0.0209729	0.00950354	0.00951635	0.122109
Cs1g17210	7	0.0932941	0.0174817	0.0793959	0.0192194	0.144306	0.115524	0.266822	0.0221211	0.0162766	0.0173425	0.016869	0.054329	0.0181089	0.0168507	0.10206
Cs1g17600	7	0.0277474	0.0038178	0.0384013	0.00402063	0.289983	0.0793478	0.375516	0.00477092	0.00383096	0.00403636	0.00376619	0.0100454	0.00391867	0.00385127	0.146947
Cs1g18560	7	0.0126189	0.00276262	0.0558166	0.00299891	0.0639433	0.195725	0.374332	0.00301709	0.00261432	0.00267345	0.0026356	0.0055651	0.00265232	0.00270291	0.269941
Cs1g19320	7	0.0127114	0.0025878	0.0475133	0.00276623	0.0746601	0.148531	0.357202	0.00291593	0.00249668	0.00257069	0.00249403	0.00544336	0.00252921	0.00257094	0.333007
Cs1g20840	7	0.09261	0.0146193	0.0719068	0.0157052	0.160874	0.108921	0.291915	0.019284	0.0140291	0.0150704	0.0143078	0.0487172	0.0154681	0.0144227	0.10215
Cs1g22240	7	0.00776389	0.00163292	0.0265921	0.00175893	0.0352949	0.0774424	0.765596	0.0018372	0.00154505	0.00159481	0.00156345	0.00353682	0.00159636	0.00161009	0.0706352
Cs1g23450	7	0.0133033	0.00302963	0.0593305	0.00331549	0.0588603	0.199781	0.467281	0.00327128	0.00282799	0.002888	0.00287336	0.00606732	0.00289126	0.00294094	0.171339
Cs1g25120	7	0.0108941	0.0018475	0.024392	0.00198559	0.0773554	0.0620036	0.705752	0.00216244	0.00179163	0.00186107	0.00178951	0.00433994	0.001834	0.00182598	0.100165
Cs1g26340	7	0.0357652	0.0108767	0.133219	0.0115756	0.0878025	0.215117	0.281662	0.0117647	0.00995814	0.0102528	0.0102885	0.0210484	0.0105717	0.0108342	0.139264
Cs2g01640	7	0.024363	0.00336533	0.0346089	0.00356394	0.265431	0.0735586	0.430427	0.00416999	0.00335699	0.0035299	0.00330977	0.00879572	0.00343599	0.00337567	0.134708
Cs2g02500	7	0.0171564	0.0044726	0.0827959	0.0049113	0.056924	0.227427	0.452411	0.00473609	0.00407571	0.00415875	0.00420187	0.0087238	0.00424353	0.00432622	0.119436
Cs2g02790	7	0.0209574	0.00569488	0.108635	0.00636225	0.0679655	0.274242	0.32119	0.00584718	0.00513678	0.00519694	0.00531022	0.0105225	0.00529612	0.00541853	0.152224
Cs2g04710	7	0.0114305	0.00265787	0.0546981	0.00289643	0.0492765	0.199064	0.510371	0.00287201	0.00247935	0.00253416	0.00252113	0.00531177	0.00254177	0.00259063	0.148755
Cs2g05640	7	0.0223475	0.00433379	0.0455901	0.0046729	0.0780288	0.0944539	0.632468	0.00507808	0.00409284	0.00427292	0.00416527	0.0105322	0.00432622	0.00426787	0.0813695
Cs2g06100	7	0.0387024	0.00842016	0.0756289	0.00913805	0.102503	0.136369	0.452901	0.00975152	0.00780872	0.00814901	0.00803851	0.0202025	0.00837606	0.0082344	0.105776
Cs2g06840	7	0.0184534	0.00279036	0.0307654	0.00301451	0.145176	0.0694661	0.599234	0.00332781	0.00271697	0.0028326	0.00271042	0.0069369	0.00278774	0.00274363	0.107044
Cs2g08140	7	0.0203077	0.00615227	0.127295	0.00674056	0.0585886	0.300439	0.305155	0.00631776	0.00552179	0.00560561	0.00573607	0.0111482	0.00577101	0.00596039	0.129261
Cs2g08790	7	0.0348692	0.00520246	0.0424142	0.00567447	0.133702	0.0812237	0.567119	0.00634349	0.00497501	0.00522897	0.00503544	0.0143261	0.00525717	0.00506618	0.0835625
Cs2g09560	7	0.0978038	0.0316504	0.0922278	0.0378282	0.114851	0.113292	0.163808	0.0349636	0.0272078	0.028173	0.0293521	0.0724141	0.0305157	0.0282033	0.0977096
Cs2g09930	7	0.0537025	0.0146156	0.105798	0.015922	0.108013	0.159719	0.307053	0.0164847	0.0132087	0.0137516	0.0138152	0.0328905	0.0144373	0.0142201	0.116369
Cs2g10400	7	0.0126795	0.00335854	0.0828982	0.00365493	0.0462045	0.327852	0.352358	0.00353749	0.00308993	0.00314522	0.00316429	0.00633539	0.00318144	0.00327703	0.145264
Cs2g10630	7	0.0311954	0.0039671	0.0354567	0.00428487	0.287962	0.0712624	0.422601	0.00489688	0.00390789	0.00410336	0.00388066	0.0107558	0.00402144	0.00390094	0.107803
Cs2g11750	7	0.010677	0.00220699	0.0295548	0.0024076	0.0421376	0.0727318	0.763254	0.00248423	0.00206266	0.0021312	0.00210369	0.00493379	0.00215343	0.00214916	0.059012
Cs2g13110	7	0.0132906	0.00254985	0.0394761	0.00271353	0.0766066	0.108249	0.571107	0.00294485	0.00246869	0.00255914	0.00246704	0.00568612	0.00252567	0.00254495	0.164811
Cs2g13230	7	0.0134894	0.0020331	0.0224785	0.00218383	0.105853	0.0512962	0.707877	0.00244586	0.001985	0.00207488	0.00197888	0.005129	0.00204324	0.0020106	0.0771224
Cs2g14090	7	0.035236	0.00560632	0.0595449	0.00610675	0.242121	0.118361	0.267352	0.00653149	0.00548002	0.00566663	0.0054382	0.0129753	0.00551892	0.00546493	0.218597
Cs2g14630	7	0.00771014	0.00136035	0.0182135	0.00147115	0.0472279	0.0470525	0.802288	0.00157358	0.00130623	0.00135398	0.00131161	0.00315476	0.00134203	0.00133627	0.0632975
Cs2g17640	7	0.0156953	0.00302138	0.0479706	0.00327617	0.0948965	0.133984	0.441564	0.00339791	0.00289517	0.00297793	0.00290253	0.00649502	0.00293769	0.00295955	0.235026
Cs2g18260	7	0.0683623	0.00749322	0.0468687	0.00800234	0.240114	0.0809723	0.382317	0.00997993	0.00742264	0.0079552	0.00740471	0.0251561	0.00790798	0.007448	0.0925962
Cs2g19170	7	0.0239933	0.00333961	0.035259	0.00354638	0.291734	0.0756551	0.385066	0.00410556	0.0033298	0.00349279	0.00328086	0.00856448	0.00339328	0.00334046	0.1519
Cs2g20240	7	0.0634336	0.0130088	0.0816996	0.014274	0.129569	0.129412	0.348501	0.0155617	0.0120114	0.0126363	0.0124422	0.034723	0.0131234	0.0125774	0.107027
Cs2g20250	7	0.028369	0.00710476	0.0857773	0.00775515	0.0799142	0.170158	0.45327	0.00780793	0.006488	0.00669086	0.00671041	0.0150954	0.00688816	0.00690969	0.111061
Cs2g20660	7	0.010025	0.00223707	0.0440549	0.00242326	0.0461506	0.156461	0.581875	0.00245337	0.00210435	0.00215771	0.00213152	0.00457963	0.00215666	0.00219346	0.138997
Cs2g21150	7	0.0477585	0.00678498	0.0559175	0.00747873	0.230815	0.103969	0.356639	0.00811975	0.00654885	0.00682791	0.00656985	0.0175876	0.00675486	0.00653941	0.131688
Cs2g22770	7	0.0256254	0.00610714	0.0742568	0.00672833	0.0764306	0.154516	0.503968	0.00669511	0.0055729	0.00573751	0.00576106	0.0130966	0.00589186	0.00588819	0.103725
Cs2g22790	7	0.0345183	0.00672307	0.0599925	0.00736851	0.101382	0.113295	0.52606	0.00782948	0.00625678	0.00652633	0.00642325	0.0166691	0.00667215	0.00651461	0.093769
Cs2g22800	7	0.0269073	0.006613	0.0805696	0.00726953	0.0776433	0.164121	0.477157	0.00723017	0.0060224	0.00619998	0.00623392	0.0140452	0.00638011	0.0063887	0.107218
Cs2g22810	7	0.0522445	0.00825487	0.0582625	0.00904345	0.145705	0.102534	0.453563	0.0101093	0.00781249	0.00823218	0.00796868	0.023359	0.00836964	0.00800114	0.09654
Cs2g23660	7	0.0295875	0.00815618	0.10903	0.00915652	0.0807641	0.213019	0.36183	0.0084716	0.00726615	0.00739092	0.00758546	0.0157515	0.00764224	0.0077235	0.126624
Cs2g24030	7	0.011437	0.00282862	0.0667051	0.00307488	0.0464811	0.279475	0.404096	0.0030198	0.00262813	0.00268015	0.00267691	0.00547504	0.00269331	0.00276339	0.163966
Cs2g24740	7	0.0159284	0.00437787	0.0959613	0.00479268	0.0525088	0.293967	0.369038	0.00457464	0.00398236	0.00405137	0.00410562	0.00822392	0.00413145	0.00424648	0.13011
Cs2g24910	7	0.00659877	0.00131537	0.0179701	0.00142135	0.0286186	0.0455958	0.846671	0.00150237	0.00124331	0.00128843	0.00126075	0.00298867	0.00129443	0.00129296	0.0409378
Cs2g25210	7	0.011102	0.00215411	0.0351588	0.00232432	0.0656454	0.104528	0.599169	0.00243623	0.00206375	0.00212749	0.00207103	0.00468076	0.00210423	0.00212047	0.162314
Cs2g25450	7	0.0463371	0.00657419	0.048792	0.00719419	0.162701	0.0894191	0.487101	0.00810137	0.00629379	0.00662938	0.00637139	0.018748	0.00666875	0.00638076	0.0926882
Cs2g25630	7	0.0195182	0.00309452	0.0375324	0.00327986	0.163814	0.0870106	0.49154	0.00372652	0.00305735	0.00319534	0.00302591	0.00753855	0.00312109	0.00310145	0.167444
Cs2g27460	7	0.0134763	0.00259411	0.0368101	0.00275906	0.0681459	0.0936132	0.649974	0.00301759	0.002502	0.00260098	0.00250905	0.00592071	0.00258161	0.00259058	0.110904
Cs2g27610	7	0.0256958	0.00385789	0.0338123	0.00414671	0.111394	0.0671416	0.647564	0.00475606	0.00372948	0.00393094	0.00375362	0.0106004	0.00393245	0.00381174	0.0718724
Cs2g28300	7	0.0366572	0.00439302	0.0348547	0.00473944	0.242005	0.0671032	0.482973	0.00554805	0.00431928	0.00456522	0.00430502	0.0128213	0.00450645	0.00432456	0.0868844
Cs2g28305	7	0.0170289	0.00306151	0.0378612	0.0032455	0.0872795	0.0875683	0.631642	0.00364052	0.00297386	0.00310733	0.00297489	0.0073367	0.0030799	0.00306757	0.106132
Cs2g28360	7	0.0445206	0.0075767	0.0601139	0.00806622	0.135318	0.108092	0.464904	0.00940523	0.00729676	0.00772075	0.0073763	0.0208117	0.00779264	0.00755448	0.10345
Cs2g29660	7	0.0282521	0.00461758	0.0405965	0.00498376	0.103901	0.0794852	0.620004	0.00561087	0.00441483	0.00464255	0.0044706	0.0123647	0.00467818	0.00454321	0.0774354
Cs2g31080	7	0.0128738	0.00222357	0.0297036	0.00240306	0.0872485	0.0757324	0.65243	0.00257648	0.00214569	0.00222321	0.0021476	0.0051429	0.00219385	0.00218558	0.11877
Cs2g31220	7	0.0398222	0.00831736	0.0727366	0.00897854	0.107246	0.130826	0.455761	0.00977681	0.00777495	0.00813915	0.00797449	0.0204952	0.0083382	0.00817682	0.105636
Cs3g01530	7	0.0257092	0.00444687	0.0564942	0.00465416	0.174353	0.122978	0.309875	0.0053431	0.00443392	0.00463148	0.00436393	0.0103825	0.00449704	0.00451391	0.263323
Cs3g03050	7	0.0040468	0.00077613	0.0106913	0.000842241	0.0195391	0.0279566	0.901768	0.000885325	0.000735268	0.000760917	0.000744058	0.00176492	0.000761553	0.000759782	0.0279677
Cs3g05080	7	0.0420075	0.00750127	0.0600438	0.00808632	0.120998	0.108649	0.489407	0.00911232	0.00711361	0.00749286	0.00724721	0.0200898	0.00762096	0.00738622	0.0972438
Cs3g05300	7	0.0149936	0.00271001	0.0319839	0.00296933	0.0702324	0.0741104	0.703793	0.00310757	0.00256237	0.00265336	0.0025965	0.00634638	0.00265766	0.00262807	0.0766559
Cs3g10040	7	0.00920471	0.00193205	0.0292993	0.00207956	0.0394396	0.0789191	0.754947	0.00218608	0.00182594	0.00188834	0.00185045	0.0042493	0.00189538	0.00190638	0.0683773
Cs3g10615	7	0.121294	0.0193035	0.0774601	0.0221659	0.177174	0.107457	0.191906	0.0236154	0.0182184	0.0190972	0.0186075	0.0550139	0.0193155	0.0178647	0.111508
Cs3g14420	7	0.0136785	0.0032645	0.056472	0.00355031	0.0501333	0.159603	0.586635	0.00355735	0.00302226	0.00310203	0.00309293	0.00669984	0.00314362	0.00318787	0.100858
Cs3g14550	7	0.0196518	0.00356299	0.0495273	0.00375889	0.122505	0.120072	0.436526	0.00420612	0.0034988	0.00364339	0.00347208	0.00818719	0.00357052	0.00358756	0.21423
Cs3g16090	7	0.0110976	0.00189144	0.025087	0.00203578	0.0779008	0.0639718	0.699601	0.00220787	0.0018317	0.00190142	0.00183062	0.00442515	0.00187457	0.0018667	0.102477
Cs3g16850	7	0.00256535	0.000464417	0.00594753	0.000501357	0.0131935	0.0148435	0.94247	0.000539548	0.000443593	0.000460938	0.000447328	0.00109464	0.000460009	0.000456986	0.0161113
Cs3g18380	7	0.0387895	0.00437935	0.0344354	0.00462758	0.340419	0.0650906	0.376656	0.00570995	0.00440465	0.00468935	0.00434017	0.0131898	0.00457842	0.00440211	0.0942876
Cs3g18410	7	0.0124744	0.00254369	0.0470834	0.00272597	0.0735409	0.149163	0.34988	0.00285564	0.00244976	0.00251983	0.00244882	0.00532611	0.00247986	0.0025207	0.341988
Cs3g18480	7	0.0104658	0.00239147	0.0461784	0.00260185	0.0448345	0.157467	0.599223	0.00260495	0.00223331	0.00228776	0.00227137	0.0048697	0.0022973	0.00233478	0.117938
Cs3g19060	7	0.016402	0.00388292	0.0593619	0.0042535	0.0566675	0.149589	0.582585	0.00423036	0.00357226	0.00366782	0.00367017	0.00808603	0.00373391	0.00376519	0.096532
Cs3g19600	7	0.0156274	0.0029975	0.0481069	0.00324259	0.0976764	0.134765	0.407947	0.00337806	0.00288111	0.00296426	0.00288334	0.00643678	0.00291838	0.00294296	0.265232
Cs3g19750	7	0.0112378	0.00245594	0.0489382	0.00263599	0.0556598	0.17201	0.481802	0.00272472	0.00233661	0.00240091	0.00235248	0.00506041	0.00238457	0.00243002	0.205571
Cs3g20600	7	0.0164834	0.0044526	0.0924316	0.0048981	0.0546263	0.273963	0.390426	0.00465209	0.00404399	0.00411289	0.00417225	0.00842505	0.00419538	0.00429922	0.128818
Cs3g20650	7	0.0491192	0.0117573	0.0912396	0.012926	0.109294	0.149392	0.368065	0.0133713	0.010691	0.0111282	0.0111315	0.0276107	0.0115925	0.0113481	0.111333
Cs3g20830	7	0.00727527	0.00148995	0.0209717	0.00161769	0.0306148	0.0542285	0.8256	0.00168302	0.0014001	0.00144731	0.00142346	0.00332441	0.00145721	0.00145769	0.0460091
Cs3g23190	7	0.0214907	0.00314759	0.0290641	0.00341655	0.112812	0.059963	0.67308	0.00381744	0.00303586	0.00318316	0.00305317	0.00839299	0.00317146	0.00308035	0.0692915
Cs3g24170	7	0.0342968	0.0056976	0.0628126	0.00590855	0.21403	0.122006	0.268422	0.00701516	0.00575606	0.00604647	0.00563157	0.0137597	0.00584019	0.00583866	0.236938
Cs3g24310	7	0.0534379	0.00555514	0.0380621	0.00592705	0.303763	0.0686758	0.383507	0.00733654	0.00554334	0.00592139	0.00549629	0.0179718	0.00582994	0.0055284	0.0874452
Cs3g25600	7	0.00497229	0.000913921	0.0124214	0.000990886	0.0268529	0.032424	0.876555	0.00104901	0.000871162	0.00090209	0.000878389	0.00209846	0.000898641	0.000895481	0.037276
Cs3g26130	7	0.0249817	0.00443084	0.046607	0.00469601	0.104592	0.0965906	0.577886	0.00535179	0.00429164	0.00450594	0.00430923	0.0111171	0.00449637	0.00443996	0.101704
Cs3g26720	7	0.0978339	0.0122639	0.06187	0.0133135	0.189217	0.097414	0.309618	0.0163074	0.0118681	0.0127373	0.0120283	0.0430497	0.0129307	0.0119819	0.0975656
Cs4g02730	7	0.0100073	0.00176142	0.0223591	0.00191553	0.0565627	0.0553116	0.769947	0.00203239	0.00168261	0.00174344	0.00169465	0.004111	0.00173373	0.00172076	0.0674173
Cs4g05920	7	0.0154018	0.00378187	0.0653534	0.00412206	0.0538898	0.178859	0.542172	0.00409273	0.00348366	0.00357148	0.00357461	0.0076725	0.00363012	0.00368488	0.106709
Cs4g07080	7	0.0240947	0.00334894	0.0347264	0.0035935	0.263686	0.0747219	0.431064	0.00407288	0.00330777	0.00346068	0.00327495	0.00856374	0.00337721	0.00331486	0.135392
Cs4g08490	7	0.0176835	0.00368672	0.0528266	0.00406478	0.0748724	0.133456	0.563037	0.00406335	0.00343846	0.00352901	0.00350184	0.00788662	0.00354642	0.00355349	0.120854
Cs4g09780	7	0.00857485	0.00159622	0.0190118	0.00172241	0.0371278	0.044152	0.832442	0.00186046	0.00151672	0.00157912	0.00153576	0.00381262	0.00158597	0.0015712	0.0419107
Cs4g10290	7	0.0133539	0.00234499	0.0325187	0.00249799	0.0907736	0.0836163	0.611636	0.00275271	0.00228571	0.00237669	0.00227699	0.00544363	0.00233722	0.00233832	0.143447
Cs4g10310	7	0.0179373	0.00313873	0.0446352	0.0033712	0.138114	0.113174	0.379022	0.00362842	0.00306029	0.00316497	0.00304167	0.00704506	0.00309458	0.00310353	0.274468
Cs4g10600	7	0.0734074	0.0190681	0.0974698	0.0212526	0.120411	0.137637	0.263152	0.0220121	0.0170536	0.0178519	0.0179966	0.0472072	0.0189668	0.0181366	0.108378
Cs4g12570	7	0.154901	0.0134666	0.0549389	0.0144182	0.216263	0.0821861	0.225848	0.019573	0.0134917	0.0147467	0.0134728	0.0598488	0.0147718	0.0133281	0.088745
Cs4g14230	7	0.0363559	0.00831843	0.0901798	0.00875975	0.10827	0.164922	0.373949	0.009705	0.00792289	0.00827503	0.00802898	0.0188439	0.00835893	0.00838429	0.139726
Cs4g15280	7	0.0142268	0.00246699	0.0342687	0.00263196	0.103512	0.0882369	0.566388	0.00289224	0.00240748	0.00250133	0.00239573	0.00571069	0.00245512	0.00245616	0.16745
Cs4g15550	7	0.0131038	0.002721	0.0349005	0.00296901	0.0493092	0.0824842	0.726695	0.00306935	0.00253868	0.00262541	0.00259294	0.00612902	0.00265882	0.00264899	0.0655538
Cs4g16220	7	0.0137992	0.003489	0.0725062	0.00378404	0.0505324	0.236791	0.462607	0.00374437	0.00322588	0.00329895	0.00329958	0.00685355	0.00333805	0.00341592	0.129315
Cs4g17320	7	0.0201372	0.00535478	0.0908366	0.00584144	0.0626604	0.220008	0.434251	0.00571551	0.00488207	0.00499618	0.00503854	0.0105536	0.00511492	0.00521159	0.119398
Cs4g17430	7	0.0117968	0.00209254	0.0297545	0.00223735	0.0800988	0.0787614	0.642551	0.00243889	0.00203226	0.00210942	0.00202762	0.00480875	0.00207663	0.00207883	0.135135
Cs4g17490	7	0.0980007	0.015566	0.0724448	0.0170124	0.158736	0.108402	0.28039	0.0202349	0.0147425	0.0157784	0.015138	0.0518211	0.0162945	0.0150969	0.100342
Cs4g19530	7	0.0176052	0.00399458	0.0618067	0.00427088	0.0663725	0.154475	0.538155	0.00449354	0.00376709	0.00389472	0.00382344	0.00855379	0.00392076	0.00396695	0.1209
Cs4g19540	7	0.00957146	0.00193299	0.0258483	0.00211083	0.0396045	0.0643054	0.785927	0.00217954	0.00181071	0.00187066	0.00184395	0.00433953	0.00188593	0.00188058	0.0548888
Cs5g01550	7	0.0147983	0.00359466	0.0621373	0.00393143	0.0527029	0.173087	0.556879	0.00388161	0.00330826	0.00338878	0.00339508	0.00729177	0.00344251	0.00349107	0.104671
Cs5g02390	7	0.0339516	0.00846337	0.0890909	0.00928271	0.0888647	0.164394	0.426933	0.00934542	0.00769437	0.00794788	0.00798542	0.0183737	0.00822089	0.00819147	0.111261
Cs5g02520	7	0.0392812	0.00551951	0.0424693	0.00595939	0.149092	0.0794491	0.544138	0.0069074	0.00533421	0.00564156	0.00537686	0.0159972	0.00565849	0.00542839	0.0837484
Cs5g02760	7	0.123217	0.0173431	0.0685675	0.0188845	0.164171	0.0990066	0.236866	0.023682	0.0166574	0.0180134	0.0170288	0.0660422	0.0185647	0.0168686	0.0950873
Cs5g03370	7	0.0310858	0.00362689	0.0304582	0.00386763	0.335396	0.0598732	0.411921	0.00462366	0.00361815	0.00382976	0.00357545	0.0104764	0.00374309	0.00361236	0.0902918
Cs5g03630	7	0.0167497	0.00328382	0.0455855	0.00360585	0.0795533	0.115099	0.587861	0.00367078	0.00309225	0.00318147	0.00313361	0.00719793	0.00317964	0.00317769	0.121628
Cs5g03640	7	0.0168742	0.00474518	0.105395	0.0051513	0.0542816	0.303897	0.337839	0.0049784	0.00433163	0.00441297	0.00445966	0.00887358	0.00449907	0.00463981	0.135622
Cs5g07530	7	0.075095	0.00710911	0.0428441	0.00755717	0.307762	0.0732956	0.325301	0.00967606	0.00714097	0.00768273	0.00707075	0.0249521	0.00757004	0.00709912	0.0898449
Cs5g09460	7	0.0377982	0.00560312	0.0513782	0.0058565	0.203206	0.098818	0.411915	0.00709263	0.00559819	0.00593	0.0055313	0.0151488	0.00581299	0.00569558	0.134615
Cs5g10350	7	0.0112319	0.00217177	0.025852	0.00236254	0.0448507	0.0594756	0.783918	0.00249529	0.00204304	0.00212079	0.00207907	0.00509148	0.00214041	0.00212069	0.0520471
Cs5g10490	7	0.00567332	0.00112843	0.0157283	0.00122637	0.0252873	0.0409601	0.863544	0.00127854	0.00106333	0.00109935	0.00107922	0.00253653	0.00110418	0.00110301	0.037188
Cs5g12280	7	0.00897746	0.0013917	0.0148603	0.00149604	0.0551296	0.0333085	0.830969	0.0016763	0.0013495	0.00141276	0.00135193	0.00355967	0.00140112	0.00137522	0.0417404
Cs5g16870	7	0.00346756	0.000611756	0.00744241	0.000661546	0.0177937	0.0179708	0.927382	0.000714143	0.000584422	0.000607913	0.000589502	0.00146558	0.000606973	0.000600954	0.0195007
Cs5g18230	7	0.0355159	0.0120153	0.145205	0.013191	0.0802462	0.224574	0.273919	0.0123149	0.0105738	0.0107724	0.0111397	0.0217939	0.0113184	0.0116043	0.125817
Cs5g18250	7	0.0110509	0.00266013	0.0617643	0.00287898	0.0472609	0.259067	0.413358	0.00286653	0.00248859	0.0025423	0.00252594	0.00521353	0.00254561	0.00261015	0.181168
Cs5g18980	7	0.0124421	0.00323317	0.0797195	0.00349642	0.0469249	0.319282	0.352247	0.00343882	0.00299683	0.00305647	0.0030576	0.00616326	0.00308071	0.00317427	0.157687
Cs5g19570	7	0.0647702	0.00801425	0.0513361	0.00854907	0.202363	0.0884885	0.403478	0.0105466	0.00787926	0.00843102	0.00789404	0.0259986	0.00842978	0.00797446	0.0958469
Cs5g22060	7	0.00846862	0.00181794	0.0280466	0.00197467	0.0349863	0.0771375	0.771756	0.00202768	0.00170213	0.00175458	0.00173256	0.00393169	0.00176774	0.00177775	0.0611178
Cs5g22080	7	0.0237274	0.00531857	0.0622611	0.00581784	0.0741101	0.130883	0.560528	0.00595295	0.00490453	0.00507175	0.0050464	0.0118586	0.0051872	0.00516371	0.094169
Cs5g25170	7	0.0217159	0.00305753	0.03195	0.00324757	0.215145	0.0692259	0.508978	0.0037667	0.00303371	0.00318679	0.00299986	0.0079552	0.00311246	0.00305783	0.119567
Cs5g26220	7	0.0280946	0.00382484	0.038203	0.00411536	0.31583	0.0794425	0.350239	0.00465069	0.00378372	0.00395583	0.00374159	0.00977693	0.00385179	0.00377524	0.146715
Cs5g27130	7	0.0281624	0.00585362	0.0592048	0.00641131	0.0860545	0.117474	0.556412	0.00668894	0.00542414	0.00563432	0.00557412	0.0137956	0.00576058	0.00567614	0.0918727
Cs5g27560	7	0.00996821	0.00207803	0.0374068	0.00224853	0.0515601	0.122292	0.611555	0.00231123	0.0019715	0.0020262	0.00198815	0.00437522	0.00201483	0.00203985	0.146165
Cs5g27880	7	0.0132663	0.00338008	0.0765175	0.00370593	0.0500929	0.283133	0.395867	0.00356385	0.00310788	0.00316192	0.00318267	0.00645933	0.00319473	0.00327467	0.148092
Cs5g28400	7	0.0296141	0.00820296	0.106055	0.00912071	0.0787443	0.204344	0.381572	0.00863069	0.00732825	0.00748475	0.00765118	0.0161643	0.00776102	0.00783713	0.119489
Cs5g28840	7	0.0143969	0.00322974	0.053913	0.00355153	0.0585718	0.153517	0.569129	0.00350803	0.00299606	0.00306687	0.00305842	0.00665511	0.00309025	0.00312083	0.118195
Cs5g28910	7	0.0687812	0.00722511	0.0450743	0.00779181	0.259152	0.0782753	0.372508	0.00952402	0.00712805	0.00761422	0.0071193	0.0240373	0.00756351	0.00711205	0.0910937
Cs5g30850	7	0.0233293	0.00407918	0.0542435	0.00428124	0.164823	0.122165	0.30236	0.00486233	0.00405716	0.0042289	0.00399598	0.00938826	0.0041061	0.00412878	0.28995
Cs5g31210	7	0.00956089	0.0016202	0.019952	0.00175653	0.058419	0.0486141	0.783241	0.00188843	0.00155619	0.00161582	0.00156327	0.0038526	0.00160279	0.00158762	0.0631697
Cs5g32010	7	0.0375338	0.00571492	0.0452214	0.00618541	0.130807	0.0847978	0.554002	0.00705023	0.00547738	0.00577822	0.00554482	0.0160494	0.00582385	0.00560684	0.0844069
Cs5g32050	7	0.0193238	0.00451733	0.0822447	0.00499557	0.0793256	0.227825	0.343561	0.00480294	0.0041892	0.00426003	0.0042665	0.00882125	0.00426741	0.00434054	0.203259
Cs5g32150	7	0.0582533	0.0177711	0.125616	0.0181575	0.115928	0.165101	0.210988	0.0208055	0.0170064	0.0178435	0.0172563	0.0369753	0.0181762	0.018444	0.141678
Cs5g32930	7	0.0693993	0.00708228	0.0443527	0.00750138	0.283977	0.0765506	0.34786	0.00958119	0.00710636	0.00763906	0.00703946	0.0241916	0.00753363	0.00709888	0.0930862
Cs5g34390	7	0.0267075	0.00552114	0.0572429	0.00607253	0.0841173	0.115754	0.568008	0.00626882	0.00510837	0.00529596	0.00524995	0.0128821	0.00540849	0.00533264	0.0910303
Cs6g02580	7	0.0128367	0.00238322	0.0352542	0.00258278	0.0781666	0.0962199	0.608523	0.00271081	0.00228344	0.00235634	0.00229208	0.00529219	0.00233075	0.00233597	0.144432
Cs6g02680	7	0.0141527	0.00262495	0.0407045	0.00282467	0.094528	0.113415	0.482236	0.00299812	0.00253629	0.00261829	0.00253328	0.00577976	0.00257518	0.00259084	0.227882
Cs6g02780	7	0.0197963	0.00578223	0.115844	0.00635299	0.0587795	0.286276	0.336147	0.00597199	0.00520039	0.00528375	0.00539648	0.0106649	0.00543137	0.00558774	0.127485
Cs6g03700	7	0.0173227	0.00263082	0.0298108	0.00279761	0.144475	0.0677746	0.598887	0.00319231	0.00259241	0.00271512	0.00257177	0.00661721	0.00266094	0.00262803	0.113323
Cs6g06900	7	0.022766	0.00405953	0.0543801	0.00426449	0.146055	0.125077	0.364639	0.00483004	0.00401499	0.00418677	0.00396899	0.00937927	0.00408559	0.00410527	0.244187
Cs6g07370	7	0.0288752	0.00426068	0.0367171	0.00455606	0.126385	0.072001	0.609899	0.00530413	0.00414211	0.00437571	0.00415808	0.0118662	0.00436769	0.00423139	0.07886
Cs6g08230	7	0.0135179	0.00266349	0.0423804	0.00283363	0.0738035	0.117726	0.558059	0.0030622	0.00257252	0.00266481	0.00257403	0.00587688	0.002634	0.00265909	0.166973
Cs6g08430	7	0.0148078	0.00246632	0.024742	0.00266476	0.0646045	0.0525653	0.763466	0.00294948	0.00235856	0.00246922	0.00238361	0.00631971	0.00247728	0.00242452	0.0533005
Cs6g08840	7	0.0252121	0.00632356	0.0824949	0.00692551	0.0739282	0.172848	0.473126	0.00688899	0.0057655	0.00593094	0.00596224	0.0132209	0.00609644	0.00613093	0.109146
Cs6g09690	7	0.0668636	0.00988677	0.0615124	0.0108271	0.164473	0.103322	0.393076	0.0123912	0.00940089	0.00995768	0.0095816	0.0298206	0.010132	0.00958372	0.0991715
Cs6g09730	7	0.0192114	0.00524497	0.0968935	0.00577734	0.0599934	0.248309	0.4013	0.00549042	0.0047433	0.00483039	0.00490928	0.0100182	0.00494991	0.00505748	0.123271
Cs6g10270	7	0.0268728	0.00345579	0.0330242	0.00365714	0.351829	0.0675241	0.359143	0.00434139	0.00346683	0.00365552	0.00340934	0.00932729	0.0035488	0.00346878	0.123276
Cs6g10610	7	0.0229141	0.00363545	0.0449571	0.00387935	0.227827	0.100949	0.288042	0.00431036	0.00360169	0.00374277	0.00355091	0.0084998	0.00362754	0.00361786	0.276846
Cs6g10950	7	0.119246	0.0150139	0.0648116	0.0162871	0.179745	0.0968181	0.259032	0.0205185	0.0145498	0.0157211	0.0147786	0.0570487	0.0160517	0.014667	0.0957113
Cs6g14150	7	0.0569352	0.00782846	0.0525292	0.00848837	0.170312	0.0921165	0.445711	0.00992395	0.00754029	0.008002	0.00762774	0.0238243	0.00807125	0.00766458	0.0934258
Cs6g15590	7	0.033306	0.00721901	0.0696993	0.00793032	0.0935777	0.13209	0.496538	0.00819867	0.0066444	0.00689721	0.00685543	0.0168609	0.00708682	0.00697883	0.100117
Cs6g15680	7	0.0213767	0.00584963	0.0984764	0.00642305	0.064114	0.230323	0.408178	0.00616939	0.00529094	0.0054013	0.00548151	0.0113371	0.00554937	0.00565704	0.120373
Cs6g16020	7	0.0221345	0.00496942	0.0601445	0.00542612	0.0706426	0.129231	0.574518	0.00555976	0.00458973	0.00474522	0.00471757	0.0110263	0.00484703	0.00483331	0.0926149
Cs6g18660	7	0.0110649	0.00255985	0.0568335	0.00275706	0.0508253	0.226024	0.41755	0.00279313	0.002416	0.00247385	0.00244125	0.0051084	0.00246538	0.00252393	0.212164
Cs6g18700	7	0.0850586	0.0109125	0.0599971	0.0118748	0.188755	0.0973907	0.343037	0.0142389	0.0105263	0.0112459	0.0106691	0.0364163	0.0113957	0.0106404	0.0978421
Cs6g19330	7	0.0334297	0.00493691	0.0401705	0.0053501	0.12942	0.0769822	0.585844	0.00608069	0.00474329	0.00499856	0.00479194	0.0138056	0.00502098	0.00483808	0.0795868
Cs6g19670	7	0.0114235	0.00189212	0.0237704	0.00204034	0.0807448	0.0585578	0.716094	0.00221971	0.00183218	0.00190409	0.00183194	0.00450415	0.00187853	0.00186392	0.089443
Cs6g19840	7	0.0203425	0.00391876	0.0417641	0.00429457	0.0728462	0.0886077	0.659972	0.00450191	0.00366268	0.00380326	0.00374268	0.0093325	0.00385713	0.00379887	0.0755549
Cs6g20830	7	0.0137141	0.00362137	0.0830599	0.00395293	0.0487953	0.294556	0.388682	0.00381532	0.00332096	0.0033817	0.00340799	0.00688229	0.0034294	0.00352311	0.135857
[truncated: 2,430 more rows]

## Sheet: Table S7
MEturquoise	Meblue
BGI_novel_G000006	BGI_novel_G000001
BGI_novel_G000024	BGI_novel_G000004
BGI_novel_G000025	BGI_novel_G000007
BGI_novel_G000027	BGI_novel_G000013
BGI_novel_G000028	BGI_novel_G000015
BGI_novel_G000030	BGI_novel_G000016
BGI_novel_G000032	BGI_novel_G000017
BGI_novel_G000033	BGI_novel_G000019
BGI_novel_G000046	BGI_novel_G000020
BGI_novel_G000053	BGI_novel_G000023
BGI_novel_G000056	BGI_novel_G000037
BGI_novel_G000057	BGI_novel_G000043
BGI_novel_G000060	BGI_novel_G000049
BGI_novel_G000061	BGI_novel_G000050
BGI_novel_G000066	BGI_novel_G000051
BGI_novel_G000072	BGI_novel_G000055
BGI_novel_G000073	BGI_novel_G000062
BGI_novel_G000083	BGI_novel_G000067
BGI_novel_G000084	BGI_novel_G000069
BGI_novel_G000085	BGI_novel_G000074
BGI_novel_G000086	BGI_novel_G000076
BGI_novel_G000091	BGI_novel_G000081
BGI_novel_G000094	BGI_novel_G000082
BGI_novel_G000101	BGI_novel_G000087
BGI_novel_G000102	BGI_novel_G000088
BGI_novel_G000106	BGI_novel_G000090
BGI_novel_G000107	BGI_novel_G000099
BGI_novel_G000109	BGI_novel_G000103
BGI_novel_G000115	BGI_novel_G000104
BGI_novel_G000116	BGI_novel_G000105
BGI_novel_G000117	BGI_novel_G000112
BGI_novel_G000118	BGI_novel_G000113
BGI_novel_G000119	BGI_novel_G000114
BGI_novel_G000120	BGI_novel_G000125
BGI_novel_G000121	BGI_novel_G000127
BGI_novel_G000124	BGI_novel_G000129
BGI_novel_G000128	BGI_novel_G000138
BGI_novel_G000146	BGI_novel_G000139
BGI_novel_G000149	BGI_novel_G000140
BGI_novel_G000151	BGI_novel_G000150
BGI_novel_G000153	BGI_novel_G000152
BGI_novel_G000155	BGI_novel_G000154
BGI_novel_G000165	BGI_novel_G000156
BGI_novel_G000166	BGI_novel_G000159
BGI_novel_G000167	BGI_novel_G000162
BGI_novel_G000169	BGI_novel_G000163
BGI_novel_G000171	BGI_novel_G000168
BGI_novel_G000172	BGI_novel_G000170
BGI_novel_G000174	BGI_novel_G000173
BGI_novel_G000176	BGI_novel_G000175
BGI_novel_G000180	BGI_novel_G000181
BGI_novel_G000187	BGI_novel_G000182
BGI_novel_G000188	BGI_novel_G000191
BGI_novel_G000193	BGI_novel_G000192
BGI_novel_G000206	BGI_novel_G000194
BGI_novel_G000213	BGI_novel_G000197
BGI_novel_G000215	BGI_novel_G000198
BGI_novel_G000220	BGI_novel_G000199
BGI_novel_G000221	BGI_novel_G000202
BGI_novel_G000222	BGI_novel_G000209
BGI_novel_G000223	BGI_novel_G000211
BGI_novel_G000226	BGI_novel_G000216
BGI_novel_G000238	BGI_novel_G000224
BGI_novel_G000247	BGI_novel_G000229
BGI_novel_G000249	BGI_novel_G000232
BGI_novel_G000250	BGI_novel_G000234
BGI_novel_G000254	BGI_novel_G000237
BGI_novel_G000265	BGI_novel_G000239
BGI_novel_G000268	BGI_novel_G000242
BGI_novel_G000270	BGI_novel_G000244
BGI_novel_G000271	BGI_novel_G000245
BGI_novel_G000282	BGI_novel_G000246
BGI_novel_G000285	BGI_novel_G000251
BGI_novel_G000286	BGI_novel_G000255
BGI_novel_G000290	BGI_novel_G000263
BGI_novel_G000301	BGI_novel_G000264
BGI_novel_G000308	BGI_novel_G000267
BGI_novel_G000314	BGI_novel_G000272
BGI_novel_G000315	BGI_novel_G000276
BGI_novel_G000318	BGI_novel_G000283
BGI_novel_G000320	BGI_novel_G000300
BGI_novel_G000324	BGI_novel_G000305
BGI_novel_G000327	BGI_novel_G000306
BGI_novel_G000328	BGI_novel_G000311
BGI_novel_G000332	BGI_novel_G000317
BGI_novel_G000333	BGI_novel_G000321
BGI_novel_G000335	BGI_novel_G000322
BGI_novel_G000336	BGI_novel_G000326
BGI_novel_G000340	BGI_novel_G000341
BGI_novel_G000342	BGI_novel_G000344
BGI_novel_G000345	BGI_novel_G000347
BGI_novel_G000346	BGI_novel_G000349
BGI_novel_G000348	BGI_novel_G000353
BGI_novel_G000352	BGI_novel_G000360
BGI_novel_G000354	BGI_novel_G000367
BGI_novel_G000355	BGI_novel_G000378
BGI_novel_G000356	BGI_novel_G000379
BGI_novel_G000357	BGI_novel_G000380
BGI_novel_G000358	BGI_novel_G000381
BGI_novel_G000361	BGI_novel_G000386
BGI_novel_G000370	BGI_novel_G000396
BGI_novel_G000371	BGI_novel_G000398
BGI_novel_G000375	BGI_novel_G000403
BGI_novel_G000388	BGI_novel_G000405
BGI_novel_G000389	BGI_novel_G000407
BGI_novel_G000391	BGI_novel_G000408
BGI_novel_G000392	BGI_novel_G000410
BGI_novel_G000394	BGI_novel_G000414
BGI_novel_G000395	BGI_novel_G000415
BGI_novel_G000404	BGI_novel_G000418
BGI_novel_G000421	BGI_novel_G000419
BGI_novel_G000435	BGI_novel_G000424
BGI_novel_G000436	BGI_novel_G000427
BGI_novel_G000438	BGI_novel_G000431
BGI_novel_G000442	BGI_novel_G000432
BGI_novel_G000446	BGI_novel_G000434
BGI_novel_G000447	BGI_novel_G000439
BGI_novel_G000448	BGI_novel_G000440
BGI_novel_G000452	BGI_novel_G000449
BGI_novel_G000454	BGI_novel_G000462
BGI_novel_G000457	BGI_novel_G000464
BGI_novel_G000459	BGI_novel_G000468
BGI_novel_G000465	BGI_novel_G000485
BGI_novel_G000467	BGI_novel_G000512
BGI_novel_G000472	BGI_novel_G000515
BGI_novel_G000475	BGI_novel_G000518
BGI_novel_G000478	BGI_novel_G000522
BGI_novel_G000479	BGI_novel_G000543
BGI_novel_G000480	BGI_novel_G000554
BGI_novel_G000481	BGI_novel_G000555
BGI_novel_G000483	BGI_novel_G000569
BGI_novel_G000486	BGI_novel_G000574
BGI_novel_G000487	BGI_novel_G000578
BGI_novel_G000489	BGI_novel_G000579
BGI_novel_G000491	BGI_novel_G000590
BGI_novel_G000494	BGI_novel_G000591
BGI_novel_G000496	BGI_novel_G000593
BGI_novel_G000498	BGI_novel_G000594
BGI_novel_G000503	BGI_novel_G000608
BGI_novel_G000507	BGI_novel_G000618
BGI_novel_G000510	BGI_novel_G000621
BGI_novel_G000520	BGI_novel_G000624
BGI_novel_G000526	BGI_novel_G000631
BGI_novel_G000537	BGI_novel_G000646
BGI_novel_G000539	BGI_novel_G000647
BGI_novel_G000544	BGI_novel_G000648
BGI_novel_G000552	BGI_novel_G000652
BGI_novel_G000553	BGI_novel_G000654
BGI_novel_G000556	BGI_novel_G000658
BGI_novel_G000557	BGI_novel_G000661
BGI_novel_G000559	BGI_novel_G000664
BGI_novel_G000562	BGI_novel_G000675
BGI_novel_G000566	BGI_novel_G000680
BGI_novel_G000567	BGI_novel_G000682
BGI_novel_G000576	BGI_novel_G000683
BGI_novel_G000584	BGI_novel_G000688
BGI_novel_G000587	BGI_novel_G000690
BGI_novel_G000588	BGI_novel_G000695
BGI_novel_G000589	BGI_novel_G000697
BGI_novel_G000598	BGI_novel_G000703
BGI_novel_G000606	BGI_novel_G000704
BGI_novel_G000620	BGI_novel_G000709
BGI_novel_G000622	BGI_novel_G000711
BGI_novel_G000623	BGI_novel_G000712
BGI_novel_G000626	BGI_novel_G000716
BGI_novel_G000628	BGI_novel_G000721
BGI_novel_G000632	BGI_novel_G000725
BGI_novel_G000633	BGI_novel_G000727
BGI_novel_G000639	BGI_novel_G000735
BGI_novel_G000640	BGI_novel_G000737
BGI_novel_G000643	BGI_novel_G000739
BGI_novel_G000645	BGI_novel_G000743
BGI_novel_G000651	BGI_novel_G000746
BGI_novel_G000653	BGI_novel_G000757
BGI_novel_G000659	BGI_novel_G000759
BGI_novel_G000667	BGI_novel_G000767
BGI_novel_G000671	BGI_novel_G000770
BGI_novel_G000673	BGI_novel_G000775
BGI_novel_G000679	BGI_novel_G000784
BGI_novel_G000685	BGI_novel_G000785
BGI_novel_G000687	BGI_novel_G000791
BGI_novel_G000696	BGI_novel_G000794
BGI_novel_G000701	BGI_novel_G000801
BGI_novel_G000707	BGI_novel_G000806
BGI_novel_G000713	BGI_novel_G000813
BGI_novel_G000720	BGI_novel_G000822
BGI_novel_G000728	BGI_novel_G000831
BGI_novel_G000738	BGI_novel_G000841
BGI_novel_G000740	BGI_novel_G000842
BGI_novel_G000741	BGI_novel_G000845
BGI_novel_G000744	BGI_novel_G000857
BGI_novel_G000752	BGI_novel_G000862
BGI_novel_G000755	BGI_novel_G000867
BGI_novel_G000760	BGI_novel_G000871
BGI_novel_G000776	BGI_novel_G000878
BGI_novel_G000777	BGI_novel_G000881
BGI_novel_G000786	BGI_novel_G000883
BGI_novel_G000792	BGI_novel_G000889
BGI_novel_G000799	BGI_novel_G000892
BGI_novel_G000800	BGI_novel_G000893
BGI_novel_G000803	BGI_novel_G000894
BGI_novel_G000807	BGI_novel_G000897
BGI_novel_G000809	BGI_novel_G000905
BGI_novel_G000810	BGI_novel_G000908
BGI_novel_G000812	BGI_novel_G000909
BGI_novel_G000817	BGI_novel_G000914
BGI_novel_G000819	BGI_novel_G000919
BGI_novel_G000826	BGI_novel_G000922
BGI_novel_G000827	BGI_novel_G000926
BGI_novel_G000838	BGI_novel_G000927
BGI_novel_G000844	BGI_novel_G000929
BGI_novel_G000846	BGI_novel_G000932
BGI_novel_G000861	BGI_novel_G000933
BGI_novel_G000863	BGI_novel_G000950
BGI_novel_G000866	BGI_novel_G000956
BGI_novel_G000869	BGI_novel_G000968
BGI_novel_G000870	BGI_novel_G000973
BGI_novel_G000877	BGI_novel_G000975
BGI_novel_G000879	BGI_novel_G000978
BGI_novel_G000880	BGI_novel_G000981
BGI_novel_G000886	BGI_novel_G000984
BGI_novel_G000888	BGI_novel_G000985
BGI_novel_G000890	BGI_novel_G000992
BGI_novel_G000902	BGI_novel_G000995
BGI_novel_G000903	BGI_novel_G000997
BGI_novel_G000904	BGI_novel_G001013
BGI_novel_G000910	BGI_novel_G001014
BGI_novel_G000921	BGI_novel_G001018
BGI_novel_G000924	BGI_novel_G001029
BGI_novel_G000925	BGI_novel_G001034
BGI_novel_G000940	BGI_novel_G001040
BGI_novel_G000945	BGI_novel_G001041
BGI_novel_G000946	BGI_novel_G001042
BGI_novel_G000960	BGI_novel_G001059
BGI_novel_G000963	BGI_novel_G001064
BGI_novel_G000965	BGI_novel_G001072
BGI_novel_G000967	BGI_novel_G001076
BGI_novel_G000969	BGI_novel_G001077
BGI_novel_G000974	BGI_novel_G001098
BGI_novel_G000991	BGI_novel_G001114
BGI_novel_G000993	BGI_novel_G001119
BGI_novel_G000994	BGI_novel_G001122
BGI_novel_G000996	BGI_novel_G001126
BGI_novel_G000998	BGI_novel_G001136
BGI_novel_G001006	BGI_novel_G001143
BGI_novel_G001007	BGI_novel_G001144
BGI_novel_G001010	BGI_novel_G001146
BGI_novel_G001016	BGI_novel_G001150
BGI_novel_G001017	BGI_novel_G001153
BGI_novel_G001020	BGI_novel_G001154
BGI_novel_G001024	BGI_novel_G001156
BGI_novel_G001028	BGI_novel_G001162
BGI_novel_G001036	BGI_novel_G001164
BGI_novel_G001038	BGI_novel_G001165
BGI_novel_G001045	BGI_novel_G001167
BGI_novel_G001046	BGI_novel_G001173
BGI_novel_G001047	BGI_novel_G001176
BGI_novel_G001056	BGI_novel_G001183
BGI_novel_G001058	BGI_novel_G001187
BGI_novel_G001066	BGI_novel_G001189
BGI_novel_G001080	BGI_novel_G001190
BGI_novel_G001086	BGI_novel_G001191
BGI_novel_G001092	BGI_novel_G001196
BGI_novel_G001097	BGI_novel_G001197
BGI_novel_G001099	BGI_novel_G001199
BGI_novel_G001100	BGI_novel_G001200
BGI_novel_G001101	BGI_novel_G001203
BGI_novel_G001103	BGI_novel_G001210
BGI_novel_G001104	BGI_novel_G001212
BGI_novel_G001106	BGI_novel_G001222
BGI_novel_G001107	BGI_novel_G001228
BGI_novel_G001108	BGI_novel_G001230
BGI_novel_G001115	BGI_novel_G001231
BGI_novel_G001117	BGI_novel_G001243
BGI_novel_G001129	BGI_novel_G001257
BGI_novel_G001130	BGI_novel_G001259
BGI_novel_G001131	BGI_novel_G001262
BGI_novel_G001132	BGI_novel_G001263
BGI_novel_G001139	BGI_novel_G001272
BGI_novel_G001140	BGI_novel_G001273
BGI_novel_G001145	BGI_novel_G001280
BGI_novel_G001155	BGI_novel_G001282
BGI_novel_G001157	BGI_novel_G001295
BGI_novel_G001159	BGI_novel_G001296
BGI_novel_G001175	BGI_novel_G001303
BGI_novel_G001184	BGI_novel_G001305
BGI_novel_G001188	BGI_novel_G001307
BGI_novel_G001198	BGI_novel_G001313
BGI_novel_G001202	BGI_novel_G001314
BGI_novel_G001204	BGI_novel_G001318
BGI_novel_G001209	BGI_novel_G001325
BGI_novel_G001211	BGI_novel_G001329
BGI_novel_G001240	BGI_novel_G001331
BGI_novel_G001241	BGI_novel_G001335
BGI_novel_G001254	BGI_novel_G001336
BGI_novel_G001255	BGI_novel_G001342
BGI_novel_G001258	BGI_novel_G001344
BGI_novel_G001268	BGI_novel_G001349
BGI_novel_G001269	BGI_novel_G001350
BGI_novel_G001270	BGI_novel_G001351
BGI_novel_G001276	BGI_novel_G001352
BGI_novel_G001278	BGI_novel_G001355
BGI_novel_G001279	BGI_novel_G001359
BGI_novel_G001281	BGI_novel_G001361
BGI_novel_G001291	BGI_novel_G001367
BGI_novel_G001293	BGI_novel_G001368
BGI_novel_G001297	BGI_novel_G001369
BGI_novel_G001300	BGI_novel_G001371
BGI_novel_G001301	BGI_novel_G001374
BGI_novel_G001311	BGI_novel_G001376
BGI_novel_G001312	BGI_novel_G001383
BGI_novel_G001319	BGI_novel_G001384
BGI_novel_G001321	BGI_novel_G001391
BGI_novel_G001322	BGI_novel_G001393
BGI_novel_G001323	BGI_novel_G001395
BGI_novel_G001324	BGI_novel_G001397
BGI_novel_G001327	BGI_novel_G001408
BGI_novel_G001348	BGI_novel_G001411
BGI_novel_G001358	BGI_novel_G001414
BGI_novel_G001360	BGI_novel_G001415
BGI_novel_G001362	BGI_novel_G001422
BGI_novel_G001364	BGI_novel_G001433
BGI_novel_G001372	BGI_novel_G001435
BGI_novel_G001380	BGI_novel_G001438
BGI_novel_G001381	BGI_novel_G001440
BGI_novel_G001382	BGI_novel_G001455
BGI_novel_G001385	BGI_novel_G001456
BGI_novel_G001387	BGI_novel_G001471
BGI_novel_G001388	Cs1g01020
BGI_novel_G001392	Cs1g01050
BGI_novel_G001396	Cs1g01100
BGI_novel_G001401	Cs1g01180
BGI_novel_G001406	Cs1g01220
BGI_novel_G001407	Cs1g01290
BGI_novel_G001425	Cs1g01410
BGI_novel_G001426	Cs1g01420
BGI_novel_G001428	Cs1g01460
BGI_novel_G001432	Cs1g01550
BGI_novel_G001434	Cs1g01570
BGI_novel_G001436	Cs1g01620
BGI_novel_G001437	Cs1g01640
BGI_novel_G001447	Cs1g01650
BGI_novel_G001458	Cs1g01770
BGI_novel_G001465	Cs1g01800
Cs1g01010	Cs1g01820
Cs1g01060	Cs1g01860
Cs1g01090	Cs1g01910
Cs1g01140	Cs1g01960
Cs1g01170	Cs1g02000
Cs1g01190	Cs1g02010
Cs1g01210	Cs1g02290
Cs1g01260	Cs1g02330
Cs1g01330	Cs1g02370
Cs1g01370	Cs1g02420
Cs1g01390	Cs1g02520
Cs1g01510	Cs1g02660
Cs1g01530	Cs1g02670
Cs1g01540	Cs1g02675
Cs1g01580	Cs1g02680
Cs1g01700	Cs1g02730
Cs1g01760	Cs1g02740
Cs1g01790	Cs1g02750
Cs1g01880	Cs1g02760
Cs1g01920	Cs1g02780
Cs1g01940	Cs1g02800
Cs1g01950	Cs1g02830
Cs1g01970	Cs1g02900
Cs1g01980	Cs1g03000
Cs1g02050	Cs1g03020
Cs1g02065	Cs1g03030
Cs1g02080	Cs1g03040
Cs1g02280	Cs1g03140
Cs1g02295	Cs1g03170
Cs1g02310	Cs1g03220
Cs1g02320	Cs1g03240
Cs1g02340	Cs1g03350
Cs1g02440	Cs1g03360
Cs1g02530	Cs1g03380
Cs1g02580	Cs1g03420
Cs1g02590	Cs1g03460
Cs1g02690	Cs1g03470
Cs1g02700	Cs1g03530
Cs1g02710	Cs1g03580
Cs1g02810	Cs1g03600
Cs1g02820	Cs1g03680
Cs1g02840	Cs1g03690
Cs1g02850	Cs1g03700
Cs1g02860	Cs1g03780
Cs1g02880	Cs1g03840
Cs1g02920	Cs1g03910
Cs1g02930	Cs1g03950
Cs1g02960	Cs1g04070
Cs1g02990	Cs1g04100
Cs1g03050	Cs1g04115
Cs1g03060	Cs1g04150
Cs1g03160	Cs1g04190
Cs1g03200	Cs1g04235
Cs1g03210	Cs1g04350
Cs1g03280	Cs1g04390
Cs1g03300	Cs1g04430
Cs1g03330	Cs1g04560
Cs1g03340	Cs1g04610
Cs1g03370	Cs1g04690
Cs1g03390	Cs1g04810
Cs1g03410	Cs1g04830
Cs1g03430	Cs1g04880
Cs1g03440	Cs1g04900
Cs1g03450	Cs1g04970
Cs1g03480	Cs1g05170
Cs1g03500	Cs1g05200
Cs1g03520	Cs1g05280
Cs1g03560	Cs1g05500
Cs1g03570	Cs1g05560
Cs1g03590	Cs1g05770
Cs1g03640	Cs1g05780
Cs1g03670	Cs1g05900
Cs1g03850	Cs1g06100
Cs1g03860	Cs1g06110
Cs1g03980	Cs1g06130
Cs1g03990	Cs1g06230
Cs1g04000	Cs1g06250
Cs1g04030	Cs1g06270
Cs1g04060	Cs1g06290
Cs1g04080	Cs1g06400
Cs1g04120	Cs1g06440
Cs1g04130	Cs1g06480
Cs1g04370	Cs1g06720
Cs1g04380	Cs1g06750
Cs1g04590	Cs1g06760
Cs1g04640	Cs1g06940
Cs1g04650	Cs1g06950
Cs1g04680	Cs1g06990
Cs1g04700	Cs1g07020
Cs1g04750	Cs1g07100
Cs1g04760	Cs1g07130
Cs1g04780	Cs1g07160
Cs1g04800	Cs1g07220
Cs1g04820	Cs1g07270
Cs1g04840	Cs1g07320
Cs1g04850	Cs1g07340
Cs1g04870	Cs1g07360
Cs1g04910	Cs1g07370
Cs1g04980	Cs1g07400
Cs1g04990	Cs1g07420
Cs1g05000	Cs1g07430
Cs1g05070	Cs1g07450
Cs1g05090	Cs1g07620
Cs1g05100	Cs1g07670
Cs1g05140	Cs1g07690
Cs1g05210	Cs1g07710
Cs1g05240	Cs1g07850
Cs1g05290	Cs1g07860
Cs1g05420	Cs1g07940
Cs1g05430	Cs1g07980
Cs1g05490	Cs1g08020
Cs1g05530	Cs1g08050
Cs1g05550	Cs1g08130
Cs1g05570	Cs1g08140
Cs1g05650	Cs1g08160
Cs1g05680	Cs1g08230
Cs1g05730	Cs1g08270
Cs1g05750	Cs1g08280
Cs1g05760	Cs1g08400
Cs1g05810	Cs1g08550
Cs1g05830	Cs1g08600
Cs1g05835	Cs1g08620
Cs1g05850	Cs1g08720
Cs1g05860	Cs1g08780
Cs1g05970	Cs1g08900
Cs1g06040	Cs1g08920
Cs1g06050	Cs1g08950
Cs1g06060	Cs1g09080
Cs1g06090	Cs1g09140
Cs1g06240	Cs1g09290
Cs1g06300	Cs1g09330
Cs1g06320	Cs1g09370
Cs1g06330	Cs1g09380
Cs1g06340	Cs1g09402
Cs1g06370	Cs1g09420
Cs1g06390	Cs1g09520
Cs1g06420	Cs1g09530
Cs1g06450	Cs1g09560
Cs1g06460	Cs1g09660
Cs1g06580	Cs1g09670
Cs1g06590	Cs1g09830
Cs1g06620	Cs1g09840
Cs1g06650	Cs1g09990
Cs1g06660	Cs1g10030
Cs1g06680	Cs1g10130
Cs1g06700	Cs1g10150
Cs1g06740	Cs1g10420
Cs1g06790	Cs1g10450
Cs1g06840	Cs1g10530
Cs1g06850	Cs1g10590
Cs1g06870	Cs1g10630
Cs1g06880	Cs1g10680
Cs1g06910	Cs1g10700
Cs1g06920	Cs1g10710
Cs1g06960	Cs1g10925
Cs1g07010	Cs1g10970
Cs1g07030	Cs1g11040
Cs1g07040	Cs1g11080
Cs1g07080	Cs1g11100
Cs1g07090	Cs1g11130
Cs1g07110	Cs1g11240
Cs1g07120	Cs1g11360
Cs1g07150	Cs1g11410
Cs1g07190	Cs1g11430
Cs1g07210	Cs1g11450
Cs1g07240	Cs1g11580
Cs1g07410	Cs1g11780
Cs1g07480	Cs1g11800
Cs1g07510	Cs1g11880
Cs1g07520	Cs1g11890
Cs1g07550	Cs1g11930
Cs1g07790	Cs1g11980
Cs1g07800	Cs1g12050
Cs1g07920	Cs1g12140
Cs1g07930	Cs1g12180
Cs1g07950	Cs1g12230
Cs1g07960	Cs1g12240
Cs1g07990	Cs1g12320
Cs1g08060	Cs1g12360
Cs1g08070	Cs1g12410
Cs1g08080	Cs1g12460
Cs1g08110	Cs1g12500
Cs1g08150	Cs1g12520
Cs1g08180	Cs1g12560
Cs1g08210	Cs1g12660
Cs1g08250	Cs1g12710
Cs1g08300	Cs1g12770
Cs1g08320	Cs1g12780
Cs1g08330	Cs1g12790
Cs1g08360	Cs1g12820
Cs1g08370	Cs1g13280
Cs1g08380	Cs1g13290
Cs1g08440	Cs1g13340
Cs1g08450	Cs1g13350
Cs1g08480	Cs1g13480
Cs1g08485	Cs1g13520
Cs1g08490	Cs1g13540
Cs1g08500	Cs1g13620
Cs1g08510	Cs1g13640
Cs1g08560	Cs1g13850
Cs1g08580	Cs1g13960
Cs1g08650	Cs1g13980
Cs1g08740	Cs1g13990
Cs1g08770	Cs1g14010
Cs1g08870	Cs1g14020
Cs1g09030	Cs1g14030
Cs1g09070	Cs1g14160
Cs1g09120	Cs1g14180
Cs1g09150	Cs1g14183
Cs1g09325	Cs1g14210
Cs1g09350	Cs1g14310
Cs1g09360	Cs1g14330
Cs1g09490	Cs1g14350
Cs1g09500	Cs1g14500
Cs1g09540	Cs1g14540
Cs1g09550	Cs1g14550
Cs1g09570	Cs1g14700
Cs1g09580	Cs1g14770
Cs1g09590	Cs1g14840
Cs1g09610	Cs1g14850
Cs1g09630	Cs1g14893
Cs1g09650	Cs1g14896
Cs1g09665	Cs1g14910
Cs1g09920	Cs1g15000
Cs1g10010	Cs1g15020
Cs1g10100	Cs1g15030
Cs1g10140	Cs1g15040
Cs1g10170	Cs1g15060
Cs1g10230	Cs1g15130
Cs1g10240	Cs1g15140
Cs1g10260	Cs1g15200
Cs1g10270	Cs1g15270
Cs1g10280	Cs1g15310
Cs1g10440	Cs1g15430
Cs1g10460	Cs1g15440
Cs1g10540	Cs1g15450
Cs1g10550	Cs1g15460
Cs1g10560	Cs1g15500
Cs1g10570	Cs1g15640
Cs1g10600	Cs1g15670
Cs1g10610	Cs1g15750
Cs1g10620	Cs1g15800
Cs1g10640	Cs1g15840
Cs1g10670	Cs1g15940
Cs1g10690	Cs1g15970
Cs1g10760	Cs1g16010
Cs1g11150	Cs1g16150
Cs1g11160	Cs1g16170
Cs1g11200	Cs1g16220
Cs1g11210	Cs1g16250
Cs1g11290	Cs1g16320
Cs1g11320	Cs1g16340
Cs1g11350	Cs1g16370
Cs1g11370	Cs1g16430
Cs1g11380	Cs1g16440
Cs1g11440	Cs1g16470
Cs1g11670	Cs1g16520
Cs1g11690	Cs1g16560
Cs1g11740	Cs1g16670
Cs1g11750	Cs1g16690
Cs1g11840	Cs1g16770
Cs1g11850	Cs1g16830
Cs1g11860	Cs1g16870
Cs1g11900	Cs1g16890
Cs1g12000	Cs1g16980
Cs1g12070	Cs1g17060
Cs1g12190	Cs1g17090
Cs1g12200	Cs1g17100
Cs1g12210	Cs1g17130
Cs1g12245	Cs1g17190
Cs1g12250	Cs1g17200
Cs1g12260	Cs1g17240
Cs1g12280	Cs1g17345
Cs1g12290	Cs1g17350
Cs1g12380	Cs1g17360
Cs1g12420	Cs1g17390
Cs1g12430	Cs1g17410
Cs1g12440	Cs1g17420
Cs1g12505	Cs1g17450
Cs1g12570	Cs1g17480
Cs1g12580	Cs1g17500
Cs1g12600	Cs1g17520
Cs1g12670	Cs1g17550
Cs1g12750	Cs1g17570
Cs1g12800	Cs1g17610
Cs1g12810	Cs1g17615
Cs1g12830	Cs1g17650
Cs1g12840	Cs1g17660
Cs1g12860	Cs1g17670
Cs1g12890	Cs1g17690
Cs1g12910	Cs1g17710
Cs1g12920	Cs1g17750
Cs1g12930	Cs1g17770
Cs1g12940	Cs1g17840
Cs1g12950	Cs1g17890
Cs1g13030	Cs1g17920
Cs1g13050	Cs1g17940
Cs1g13070	Cs1g17990
Cs1g13120	Cs1g18110
Cs1g13170	Cs1g18120
Cs1g13190	Cs1g18150
Cs1g13200	Cs1g18240
Cs1g13240	Cs1g18260
Cs1g13250	Cs1g18280
Cs1g13270	Cs1g18300
Cs1g13330	Cs1g18340
Cs1g13410	Cs1g18430
Cs1g13430	Cs1g18460
Cs1g13470	Cs1g18520
Cs1g13530	Cs1g18560
Cs1g13580	Cs1g18570
Cs1g13600	Cs1g18675
Cs1g13610	Cs1g18710
Cs1g13660	Cs1g18780
Cs1g13690	Cs1g18825
Cs1g13700	Cs1g18840
Cs1g13860	Cs1g18860
Cs1g13870	Cs1g18965
Cs1g13950	Cs1g19000
Cs1g14000	Cs1g19020
Cs1g14060	Cs1g19140
Cs1g14090	Cs1g19160
Cs1g14110	Cs1g19170
Cs1g14130	Cs1g19200
Cs1g14230	Cs1g19270
Cs1g14240	Cs1g19340
Cs1g14260	Cs1g19390
Cs1g14300	Cs1g19425
Cs1g14320	Cs1g19450
Cs1g14370	Cs1g19460
Cs1g14450	Cs1g19480
Cs1g14470	Cs1g19490
Cs1g14480	Cs1g19540
Cs1g14510	Cs1g19610
Cs1g14520	Cs1g19620
Cs1g14600	Cs1g19630
Cs1g14610	Cs1g19670
Cs1g14620	Cs1g19680
Cs1g14630	Cs1g19770
Cs1g14650	Cs1g19805
Cs1g14720	Cs1g19810
Cs1g14730	Cs1g19820
Cs1g14790	Cs1g19840
Cs1g14830	Cs1g19890
Cs1g14860	Cs1g19940
Cs1g14890	Cs1g19950
Cs1g14930	Cs1g19980
Cs1g14950	Cs1g20020
Cs1g14960	Cs1g20080
Cs1g14980	Cs1g20170
Cs1g15070	Cs1g20260
Cs1g15110	Cs1g20290
Cs1g15120	Cs1g20300
Cs1g15150	Cs1g20310
Cs1g15170	Cs1g20430
Cs1g15190	Cs1g20450
Cs1g15250	Cs1g20480
Cs1g15260	Cs1g20580
Cs1g15300	Cs1g20705
Cs1g15390	Cs1g20730
Cs1g15410	Cs1g20740
Cs1g15470	Cs1g20750
Cs1g15520	Cs1g20770
Cs1g15540	Cs1g20820
Cs1g15550	Cs1g20970
Cs1g15570	Cs1g21020
Cs1g15580	Cs1g21050
Cs1g15600	Cs1g21150
Cs1g15690	Cs1g21160
Cs1g15710	Cs1g21170
Cs1g15720	Cs1g21190
Cs1g15730	Cs1g21240
Cs1g15770	Cs1g21250
Cs1g15780	Cs1g21260
Cs1g15810	Cs1g21310
Cs1g15820	Cs1g21340
Cs1g15830	Cs1g21360
Cs1g15850	Cs1g21430
Cs1g15870	Cs1g21470
Cs1g15880	Cs1g21510
Cs1g15890	Cs1g21550
Cs1g15920	Cs1g21600
Cs1g15960	Cs1g21610
Cs1g16030	Cs1g21670
Cs1g16140	Cs1g21740
Cs1g16160	Cs1g21750
Cs1g16190	Cs1g21780
Cs1g16210	Cs1g21800
Cs1g16230	Cs1g21850
Cs1g16240	Cs1g21900
Cs1g16290	Cs1g21910
Cs1g16300	Cs1g21920
Cs1g16310	Cs1g21970
Cs1g16335	Cs1g21980
Cs1g16380	Cs1g21990
Cs1g16390	Cs1g22010
Cs1g16410	Cs1g22030
Cs1g16450	Cs1g22040
Cs1g16460	Cs1g22050
Cs1g16500	Cs1g22070
Cs1g16510	Cs1g22090
Cs1g16540	Cs1g22100
Cs1g16550	Cs1g22270
Cs1g16570	Cs1g22330
Cs1g16590	Cs1g22410
Cs1g16600	Cs1g22450
Cs1g16620	Cs1g22460
Cs1g16730	Cs1g22490
Cs1g16790	Cs1g22500
Cs1g16820	Cs1g22550
Cs1g16990	Cs1g22570
Cs1g17000	Cs1g22610
Cs1g17010	Cs1g22640
Cs1g17140	Cs1g22660
Cs1g17150	Cs1g22710
Cs1g17170	Cs1g22750
Cs1g17180	Cs1g22760
Cs1g17210	Cs1g22780
Cs1g17220	Cs1g22800
Cs1g17250	Cs1g22830
Cs1g17280	Cs1g22890
Cs1g17290	Cs1g22965
Cs1g17300	Cs1g22990
Cs1g17310	Cs1g23010
Cs1g17340	Cs1g23090
Cs1g17380	Cs1g23110
Cs1g17470	Cs1g23120
Cs1g17510	Cs1g23150
Cs1g17600	Cs1g23250
Cs1g17720	Cs1g23260
Cs1g17730	Cs1g23270
Cs1g17740	Cs1g23320
Cs1g17760	Cs1g23390
Cs1g17790	Cs1g23430
Cs1g17810	Cs1g23480
Cs1g17830	Cs1g23520
Cs1g17850	Cs1g23530
Cs1g17870	Cs1g23600
Cs1g17880	Cs1g23620
Cs1g17910	Cs1g23670
Cs1g17930	Cs1g23710
Cs1g17950	Cs1g23750
Cs1g17970	Cs1g23760
Cs1g17980	Cs1g23770
Cs1g18000	Cs1g23780
Cs1g18010	Cs1g23830
Cs1g18100	Cs1g23840
Cs1g18140	Cs1g23920
Cs1g18170	Cs1g23940
Cs1g18190	Cs1g23970
Cs1g18200	Cs1g24030
Cs1g18290	Cs1g24040
Cs1g18360	Cs1g24070
Cs1g18380	Cs1g24250
Cs1g18390	Cs1g24260
Cs1g18400	Cs1g24360
Cs1g18440	Cs1g24420
Cs1g18480	Cs1g24530
Cs1g18500	Cs1g24550
Cs1g18540	Cs1g24580
Cs1g18550	Cs1g24620
Cs1g18620	Cs1g24640
Cs1g18630	Cs1g24680
Cs1g18660	Cs1g24690
Cs1g18720	Cs1g24720
Cs1g18740	Cs1g24810
Cs1g18750	Cs1g24820
Cs1g18760	Cs1g24870
Cs1g18790	Cs1g24950
Cs1g18850	Cs1g25070
Cs1g18870	Cs1g25080
Cs1g18920	Cs1g25100
Cs1g18930	Cs1g25170
Cs1g18980	Cs1g25180
Cs1g19130	Cs1g25210
Cs1g19210	Cs1g25220
Cs1g19230	Cs1g25240
Cs1g19280	Cs1g25250
Cs1g19300	Cs1g25370
Cs1g19320	Cs1g25420
Cs1g19350	Cs1g25430
Cs1g19360	Cs1g25480
Cs1g19370	Cs1g25520
Cs1g19400	Cs1g25550
Cs1g19440	Cs1g25620
Cs1g19470	Cs1g25680
Cs1g19500	Cs1g25730
Cs1g19530	Cs1g25760
Cs1g19560	Cs1g25770
Cs1g19580	Cs1g25780
Cs1g19600	Cs1g25830
Cs1g19660	Cs1g25840
Cs1g19690	Cs1g25850
Cs1g19710	Cs1g25860
Cs1g19720	Cs1g25880
Cs1g19790	Cs1g25930
Cs1g19870	Cs1g25960
Cs1g19880	Cs1g26000
Cs1g19900	Cs1g26040
Cs1g19920	Cs1g26060
Cs1g19930	Cs1g26110
Cs1g19935	Cs1g26120
Cs1g19960	Cs1g26180
Cs1g19970	Cs1g26200
Cs1g19990	Cs1g26320
Cs1g20000	Cs1g26330
Cs1g20050	Cs1g26500
Cs1g20100	Cs1g26520
Cs1g20120	Cs1g26560
Cs1g20150	Cs1g26590
Cs1g20160	Cs1g26670
Cs1g20220	Cs1g26690
Cs1g20230	Cs1g26740
Cs1g20280	Cs1g26770
Cs1g20330	Cs1g26780
Cs1g20340	Cs1g26840
Cs1g20360	Cs1g26850
Cs1g20380	Cs1g26860
Cs1g20420	Cs2g01060
Cs1g20440	Cs2g01150
Cs1g20460	Cs2g01180
Cs1g20490	Cs2g01230
Cs1g20500	Cs2g01260
Cs1g20510	Cs2g01330
Cs1g20520	Cs2g01500
Cs1g20540	Cs2g01510
Cs1g20570	Cs2g01520
Cs1g20590	Cs2g01530
Cs1g20600	Cs2g01540
Cs1g20690	Cs2g01550
Cs1g20720	Cs2g01590
Cs1g20760	Cs2g01610
Cs1g20780	Cs2g01700
Cs1g20790	Cs2g01830
Cs1g20830	Cs2g01840
Cs1g20840	Cs2g01880
Cs1g20860	Cs2g01920
Cs1g20870	Cs2g02000
Cs1g20880	Cs2g02040
Cs1g20940	Cs2g02050
Cs1g20950	Cs2g02090
Cs1g20980	Cs2g02100
Cs1g20990	Cs2g02220
Cs1g21070	Cs2g02230
Cs1g21080	Cs2g02260
Cs1g21100	Cs2g02270
Cs1g21110	Cs2g02290
Cs1g21120	Cs2g02310
Cs1g21130	Cs2g02330
Cs1g21180	Cs2g02370
Cs1g21220	Cs2g02490
Cs1g21230	Cs2g02630
Cs1g21270	Cs2g02640
Cs1g21280	Cs2g02650
Cs1g21290	Cs2g02680
Cs1g21420	Cs2g02710
Cs1g21440	Cs2g02810
Cs1g21480	Cs2g02820
Cs1g21490	Cs2g02900
Cs1g21530	Cs2g02940
Cs1g21540	Cs2g02950
Cs1g21580	Cs2g02960
Cs1g21585	Cs2g03070
Cs1g21620	Cs2g03090
Cs1g21640	Cs2g03120
Cs1g21660	Cs2g03200
Cs1g21820	Cs2g03230
Cs1g21880	Cs2g03260
Cs1g21930	Cs2g03290
Cs1g21950	Cs2g03360
Cs1g21960	Cs2g03490
Cs1g22020	Cs2g03550
Cs1g22060	Cs2g03570
Cs1g22080	Cs2g03660
Cs1g22110	Cs2g03720
Cs1g22160	Cs2g03740
Cs1g22170	Cs2g03760
Cs1g22180	Cs2g03790
Cs1g22190	Cs2g03840
Cs1g22230	Cs2g03900
Cs1g22240	Cs2g03950
Cs1g22290	Cs2g04030
Cs1g22300	Cs2g04050
Cs1g22350	Cs2g04090
Cs1g22360	Cs2g04120
Cs1g22390	Cs2g04270
Cs1g22430	Cs2g04300
Cs1g22470	Cs2g04310
Cs1g22480	Cs2g04340
Cs1g22520	Cs2g04380
Cs1g22630	Cs2g04390
Cs1g22650	Cs2g04490
Cs1g22680	Cs2g04500
Cs1g22900	Cs2g04550
Cs1g22910	Cs2g04600
Cs1g22940	Cs2g04750
Cs1g23000	Cs2g04760
Cs1g23030	Cs2g04800
Cs1g23070	Cs2g04860
Cs1g23160	Cs2g04880
Cs1g23170	Cs2g04890
Cs1g23180	Cs2g04940
Cs1g23190	Cs2g05010
Cs1g23200	Cs2g05050
Cs1g23280	Cs2g05070
Cs1g23300	Cs2g05110
Cs1g23330	Cs2g05160
Cs1g23360	Cs2g05200
Cs1g23370	Cs2g05240
Cs1g23380	Cs2g05280
Cs1g23410	Cs2g05320
Cs1g23420	Cs2g05330
Cs1g23440	Cs2g05370
Cs1g23450	Cs2g05380
Cs1g23540	Cs2g05390
Cs1g23550	Cs2g05490
Cs1g23590	Cs2g05520
Cs1g23630	Cs2g05530
Cs1g23640	Cs2g05540
Cs1g23650	Cs2g05560
Cs1g23660	Cs2g05600
Cs1g23680	Cs2g05605
Cs1g23700	Cs2g05710
Cs1g23730	Cs2g05950
Cs1g23850	Cs2g05980
Cs1g23890	Cs2g06000
Cs1g23910	Cs2g06050
Cs1g23930	Cs2g06080
Cs1g23950	Cs2g06120
Cs1g23980	Cs2g06190
Cs1g24000	Cs2g06220
Cs1g24010	Cs2g06290
Cs1g24060	Cs2g06410
Cs1g24080	Cs2g06430
Cs1g24100	Cs2g06510
Cs1g24110	Cs2g06520
Cs1g24120	Cs2g06630
Cs1g24140	Cs2g06670
Cs1g24150	Cs2g06690
Cs1g24170	Cs2g06720
Cs1g24180	Cs2g06740
Cs1g24220	Cs2g06830
Cs1g24230	Cs2g06890
Cs1g24280	Cs2g06900
Cs1g24300	Cs2g06920
Cs1g24320	Cs2g06950
Cs1g24330	Cs2g07000
Cs1g24340	Cs2g07040
Cs1g24350	Cs2g07050
Cs1g24380	Cs2g07100
Cs1g24390	Cs2g07160
Cs1g24450	Cs2g07190
Cs1g24490	Cs2g07200
Cs1g24510	Cs2g07300
Cs1g24520	Cs2g07350
Cs1g24610	Cs2g07390
Cs1g24650	Cs2g07410
Cs1g24700	Cs2g07420
Cs1g24710	Cs2g07530
Cs1g24730	Cs2g07540
Cs1g24740	Cs2g07570
Cs1g24860	Cs2g07610
Cs1g24930	Cs2g07690
Cs1g24960	Cs2g07700
Cs1g24970	Cs2g07740
Cs1g25020	Cs2g07830
Cs1g25040	Cs2g07850
Cs1g25120	Cs2g08000
Cs1g25190	Cs2g08020
Cs1g25230	Cs2g08190
Cs1g25280	Cs2g08300
Cs1g25290	Cs2g08340
Cs1g25300	Cs2g08370
Cs1g25510	Cs2g08380
Cs1g25540	Cs2g08410
Cs1g25560	Cs2g08590
Cs1g25570	Cs2g08630
Cs1g25580	Cs2g08690
Cs1g25590	Cs2g08770
Cs1g25600	Cs2g08810
Cs1g25610	Cs2g09030
Cs1g25670	Cs2g09040
Cs1g25690	Cs2g09150
Cs1g25740	Cs2g09160
Cs1g25750	Cs2g09260
Cs1g25870	Cs2g09280
Cs1g25900	Cs2g09320
Cs1g25910	Cs2g09390
Cs1g25920	Cs2g09400
Cs1g25940	Cs2g09430
Cs1g25970	Cs2g09460
Cs1g25980	Cs2g09490
Cs1g26020	Cs2g09530
Cs1g26070	Cs2g09545
Cs1g26080	Cs2g09550
Cs1g26100	Cs2g09570
Cs1g26130	Cs2g09590
Cs1g26140	Cs2g09650
Cs1g26150	Cs2g09750
Cs1g26170	Cs2g09770
Cs1g26190	Cs2g09780
Cs1g26210	Cs2g09800
Cs1g26250	Cs2g09810
Cs1g26260	Cs2g09910
Cs1g26340	Cs2g09970
Cs1g26370	Cs2g10010
Cs1g26380	Cs2g10040
Cs1g26420	Cs2g10070
Cs1g26430	Cs2g10110
Cs1g26470	Cs2g10120
Cs1g26480	Cs2g10160
Cs1g26530	Cs2g10190
Cs1g26540	Cs2g10390
Cs1g26550	Cs2g10410
Cs1g26570	Cs2g10420
Cs1g26580	Cs2g10520
Cs1g26600	Cs2g10580
Cs1g26630	Cs2g10590
Cs1g26650	Cs2g10600
Cs1g26680	Cs2g10630
Cs1g26720	Cs2g10700
Cs1g26730	Cs2g10720
Cs1g26760	Cs2g10740
Cs1g26790	Cs2g10780
Cs1g26830	Cs2g10840
Cs1g26870	Cs2g10900
Cs2g01040	Cs2g10970
Cs2g01050	Cs2g11040
Cs2g01140	Cs2g11110
Cs2g01210	Cs2g11150
Cs2g01220	Cs2g11190
Cs2g01270	Cs2g11200
Cs2g01280	Cs2g11230
Cs2g01290	Cs2g11280
Cs2g01320	Cs2g11380
Cs2g01340	Cs2g11400
Cs2g01350	Cs2g11430
Cs2g01360	Cs2g11520
Cs2g01400	Cs2g11530
Cs2g01410	Cs2g11560
Cs2g01420	Cs2g11740
Cs2g01450	Cs2g11770
Cs2g01460	Cs2g11800
Cs2g01480	Cs2g11820
Cs2g01490	Cs2g11890
Cs2g01560	Cs2g11930
Cs2g01600	Cs2g11970
Cs2g01620	Cs2g12010
Cs2g01640	Cs2g12070
Cs2g01650	Cs2g12080
Cs2g01670	Cs2g12120
Cs2g01680	Cs2g12180
Cs2g01710	Cs2g12200
Cs2g01740	Cs2g12230
Cs2g01770	Cs2g12320
Cs2g01780	Cs2g12330
Cs2g01800	Cs2g12340
Cs2g01870	Cs2g12360
Cs2g01890	Cs2g12450
Cs2g01930	Cs2g12470
Cs2g01940	Cs2g12510
Cs2g01990	Cs2g12550
Cs2g02030	Cs2g12670
Cs2g02120	Cs2g12710
Cs2g02170	Cs2g12720
Cs2g02180	Cs2g12730
Cs2g02210	Cs2g12790
Cs2g02250	Cs2g12820
Cs2g02280	Cs2g12900
Cs2g02350	Cs2g12930
Cs2g02390	Cs2g12970
Cs2g02400	Cs2g13040
Cs2g02410	Cs2g13050
Cs2g02420	Cs2g13110
Cs2g02460	Cs2g13140
Cs2g02480	Cs2g13230
Cs2g02500	Cs2g13300
Cs2g02520	Cs2g13310
Cs2g02540	Cs2g13320
Cs2g02560	Cs2g13370
Cs2g02570	Cs2g13420
Cs2g02580	Cs2g13460
Cs2g02610	Cs2g13470
Cs2g02660	Cs2g13480
Cs2g02730	Cs2g13640
Cs2g02790	Cs2g13660
Cs2g02840	Cs2g13670
Cs2g02860	Cs2g13730
Cs2g02870	Cs2g13960
Cs2g02890	Cs2g13980
Cs2g02910	Cs2g14090
Cs2g02970	Cs2g14110
Cs2g02990	Cs2g14130
Cs2g03000	Cs2g14270
Cs2g03010	Cs2g14490
Cs2g03030	Cs2g14500
Cs2g03040	Cs2g14650
Cs2g03050	Cs2g14710
Cs2g03100	Cs2g14720
Cs2g03110	Cs2g14730
Cs2g03160	Cs2g14790
Cs2g03180	Cs2g14920
Cs2g03190	Cs2g14930
Cs2g03210	Cs2g15020
Cs2g03270	Cs2g15050
Cs2g03280	Cs2g15210
Cs2g03300	Cs2g15310
Cs2g03310	Cs2g15500
Cs2g03370	Cs2g15510
Cs2g03440	Cs2g15560
Cs2g03500	Cs2g15630
Cs2g03510	Cs2g15680
Cs2g03530	Cs2g15720
Cs2g03540	Cs2g15840
Cs2g03560	Cs2g15860
Cs2g03580	Cs2g15950
Cs2g03600	Cs2g16050
Cs2g03610	Cs2g16140
Cs2g03620	Cs2g16410
Cs2g03630	Cs2g16470
Cs2g03700	Cs2g16490
Cs2g03780	Cs2g16550
Cs2g03800	Cs2g16560
Cs2g03810	Cs2g16710
Cs2g03820	Cs2g16720
Cs2g03830	Cs2g16940
Cs2g03890	Cs2g17010
Cs2g03960	Cs2g17020
Cs2g03980	Cs2g17125
Cs2g03990	Cs2g17130
Cs2g04000	Cs2g17150
Cs2g04010	Cs2g17190
Cs2g04015	Cs2g17200
Cs2g04080	Cs2g17250
Cs2g04110	Cs2g17270
Cs2g04130	Cs2g17300
Cs2g04170	Cs2g17440
Cs2g04190	Cs2g17480
Cs2g04200	Cs2g17670
Cs2g04250	Cs2g17680
Cs2g04320	Cs2g17710
Cs2g04330	Cs2g17730
Cs2g04360	Cs2g17760
Cs2g04370	Cs2g17840
Cs2g04400	Cs2g17890
Cs2g04430	Cs2g17940
Cs2g04450	Cs2g17970
Cs2g04470	Cs2g17980
Cs2g04540	Cs2g18040
Cs2g04580	Cs2g18060
Cs2g04590	Cs2g18070
Cs2g04620	Cs2g18170
Cs2g04630	Cs2g18180
Cs2g04640	Cs2g18190
Cs2g04660	Cs2g18200
Cs2g04690	Cs2g18230
Cs2g04700	Cs2g18270
Cs2g04710	Cs2g18290
Cs2g04790	Cs2g18330
Cs2g04820	Cs2g18470
Cs2g04830	Cs2g18530
Cs2g04850	Cs2g18950
Cs2g04870	Cs2g19010
Cs2g04900	Cs2g19070
Cs2g04910	Cs2g19080
Cs2g04920	Cs2g19130
Cs2g04930	Cs2g19170
Cs2g04970	Cs2g19180
Cs2g05000	Cs2g19200
Cs2g05040	Cs2g19230
Cs2g05100	Cs2g19330
Cs2g05120	Cs2g19390
Cs2g05130	Cs2g19420
Cs2g05140	Cs2g19440
Cs2g05210	Cs2g19640
Cs2g05230	Cs2g19650
Cs2g05350	Cs2g19720
Cs2g05395	Cs2g19890
Cs2g05440	Cs2g20280
Cs2g05470	Cs2g20290
Cs2g05500	Cs2g20340
Cs2g05510	Cs2g20520
Cs2g05550	Cs2g20570
Cs2g05570	Cs2g20610
Cs2g05580	Cs2g20650
Cs2g05590	Cs2g20710
Cs2g05620	Cs2g20780
Cs2g05640	Cs2g20860
Cs2g05650	Cs2g20870
Cs2g05660	Cs2g20890
Cs2g05690	Cs2g20920
Cs2g05780	Cs2g20960
Cs2g05790	Cs2g21010
Cs2g05800	Cs2g21100
Cs2g05810	Cs2g21120
Cs2g05830	Cs2g21170
Cs2g05860	Cs2g21200
Cs2g05910	Cs2g21220
Cs2g05920	Cs2g21235
Cs2g05990	Cs2g21240
Cs2g06020	Cs2g21440
Cs2g06030	Cs2g21490
Cs2g06090	Cs2g21640
Cs2g06100	Cs2g21700
Cs2g06130	Cs2g21740
Cs2g06140	Cs2g21820
Cs2g06150	Cs2g21840
Cs2g06200	Cs2g22020
Cs2g06240	Cs2g22040
Cs2g06250	Cs2g22060
Cs2g06330	Cs2g22170
Cs2g06350	Cs2g22185
Cs2g06360	Cs2g22280
Cs2g06370	Cs2g22480
Cs2g06380	Cs2g22820
Cs2g06390	Cs2g23060
Cs2g06400	Cs2g23070
Cs2g06440	Cs2g23190
Cs2g06460	Cs2g23250
Cs2g06490	Cs2g23310
Cs2g06500	Cs2g23360
Cs2g06530	Cs2g23410
Cs2g06560	Cs2g23430
Cs2g06570	Cs2g23500
Cs2g06580	Cs2g23510
Cs2g06590	Cs2g23583
Cs2g06600	Cs2g23620
Cs2g06620	Cs2g23630
Cs2g06650	Cs2g23860
Cs2g06680	Cs2g23870
Cs2g06710	Cs2g24040
Cs2g06750	Cs2g24060
Cs2g06770	Cs2g24070
Cs2g06780	Cs2g24110
Cs2g06800	Cs2g24140
Cs2g06810	Cs2g24170
Cs2g06820	Cs2g24290
Cs2g06840	Cs2g24320
Cs2g06850	Cs2g24370
Cs2g06860	Cs2g24520
Cs2g06930	Cs2g24550
Cs2g06970	Cs2g24750
Cs2g06990	Cs2g24850
Cs2g07060	Cs2g24860
Cs2g07069	Cs2g24880
Cs2g07170	Cs2g24930
Cs2g07220	Cs2g24960
Cs2g07330	Cs2g24970
Cs2g07360	Cs2g25040
Cs2g07380	Cs2g25050
Cs2g07430	Cs2g25070
Cs2g07490	Cs2g25170
Cs2g07590	Cs2g25210
Cs2g07600	Cs2g25300
Cs2g07620	Cs2g25350
Cs2g07630	Cs2g25420
Cs2g07780	Cs2g25440
Cs2g07810	Cs2g25500
Cs2g07840	Cs2g25660
Cs2g07860	Cs2g25870
Cs2g07920	Cs2g26090
Cs2g07930	Cs2g26300
Cs2g07940	Cs2g26590
Cs2g07970	Cs2g26610
Cs2g07990	Cs2g26630
Cs2g08030	Cs2g26790
Cs2g08070	Cs2g26830
Cs2g08080	Cs2g27000
Cs2g08090	Cs2g27070
Cs2g08140	Cs2g27140
Cs2g08150	Cs2g27160
Cs2g08160	Cs2g27180
Cs2g08170	Cs2g27190
Cs2g08200	Cs2g27250
Cs2g08230	Cs2g27260
Cs2g08260	Cs2g27270
Cs2g08270	Cs2g27300
Cs2g08280	Cs2g27360
Cs2g08290	Cs2g27450
Cs2g08320	Cs2g27470
Cs2g08460	Cs2g27570
Cs2g08600	Cs2g27590
Cs2g08760	Cs2g27630
Cs2g08790	Cs2g27650
Cs2g08800	Cs2g27670
Cs2g08840	Cs2g27680
Cs2g09020	Cs2g27960
Cs2g09070	Cs2g27990
Cs2g09120	Cs2g28040
Cs2g09140	Cs2g28050
Cs2g09340	Cs2g28070
Cs2g09355	Cs2g28080
Cs2g09360	Cs2g28090
Cs2g09420	Cs2g28140
Cs2g09450	Cs2g28180
Cs2g09470	Cs2g28200
Cs2g09480	Cs2g28204
Cs2g09520	Cs2g28240
Cs2g09540	Cs2g28300
Cs2g09580	Cs2g28390
Cs2g09600	Cs2g28450
Cs2g09620	Cs2g28500
Cs2g09660	Cs2g28670
Cs2g09700	Cs2g28680
Cs2g09710	Cs2g28720
Cs2g09720	Cs2g28820
Cs2g09730	Cs2g28860
Cs2g09760	Cs2g28940
Cs2g09790	Cs2g28950
Cs2g09850	Cs2g28960
Cs2g09870	Cs2g29140
Cs2g09890	Cs2g29150
Cs2g09920	Cs2g29230
Cs2g09930	Cs2g29250
Cs2g09940	Cs2g29320
Cs2g09990	Cs2g29370
Cs2g10050	Cs2g29440
Cs2g10240	Cs2g29450
Cs2g10250	Cs2g29610
Cs2g10290	Cs2g29680
Cs2g10300	Cs2g29740
Cs2g10310	Cs2g29940
Cs2g10330	Cs2g30010
Cs2g10350	Cs2g30170
Cs2g10375	Cs2g30220
Cs2g10400	Cs2g30310
Cs2g10450	Cs2g30400
Cs2g10540	Cs2g30410
Cs2g10550	Cs2g30570
Cs2g10610	Cs2g30590
Cs2g10620	Cs2g30730
Cs2g10640	Cs2g30740
Cs2g10670	Cs2g30800
Cs2g10690	Cs2g30870
Cs2g10710	Cs2g30880
Cs2g10730	Cs2g30900
Cs2g10800	Cs2g31020
Cs2g10860	Cs2g31050
Cs2g10870	Cs2g31080
Cs2g10880	Cs2g31090
Cs2g10890	Cs2g31120
Cs2g10920	Cs2g31130
Cs2g10940	Cs2g31150
Cs2g10980	Cs2g31210
Cs2g10990	Cs2g31270
Cs2g11060	Cs2g31290
Cs2g11070	Cs2g31300
Cs2g11080	Cs2g31320
Cs2g11120	Cs2g31330
Cs2g11140	Cs2g31435
Cs2g11160	Cs3g01110
Cs2g11170	Cs3g01200
Cs2g11240	Cs3g01290
Cs2g11350	Cs3g01350
Cs2g11360	Cs3g01480
Cs2g11370	Cs3g01560
Cs2g11390	Cs3g01580
Cs2g11420	Cs3g01600
Cs2g11440	Cs3g01680
Cs2g11510	Cs3g01760
Cs2g11570	Cs3g01790
Cs2g11590	Cs3g01900
Cs2g11600	Cs3g02020
Cs2g11660	Cs3g02030
Cs2g11700	Cs3g02120
Cs2g11730	Cs3g02125
Cs2g11750	Cs3g02130
Cs2g11790	Cs3g02300
Cs2g11810	Cs3g02580
Cs2g11830	Cs3g02600
Cs2g11840	Cs3g02630
Cs2g11870	Cs3g02640
Cs2g11920	Cs3g02660
Cs2g11950	Cs3g02720
Cs2g12000	Cs3g02880
Cs2g12030	Cs3g02890
Cs2g12090	Cs3g02920
Cs2g12095	Cs3g03060
Cs2g12100	Cs3g03090
Cs2g12110	Cs3g03110
Cs2g12130	Cs3g03160
Cs2g12160	Cs3g03210
Cs2g12170	Cs3g03290
Cs2g12190	Cs3g03430
Cs2g12220	Cs3g03450
Cs2g12250	Cs3g03460
Cs2g12270	Cs3g03690
Cs2g12280	Cs3g03720
Cs2g12310	Cs3g03730
Cs2g12370	Cs3g03790
Cs2g12400	Cs3g03970
Cs2g12420	Cs3g04040
Cs2g12430	Cs3g04060
Cs2g12440	Cs3g04120
Cs2g12460	Cs3g04160
Cs2g12520	Cs3g04490
Cs2g12530	Cs3g04515
Cs2g12540	Cs3g04660
Cs2g12570	Cs3g04790
Cs2g12590	Cs3g04800
Cs2g12650	Cs3g04950
Cs2g12680	Cs3g05060
Cs2g12700	Cs3g05120
Cs2g12740	Cs3g05150
Cs2g12775	Cs3g05160
Cs2g12780	Cs3g05320
Cs2g12800	Cs3g05360
Cs2g12810	Cs3g05370
Cs2g12830	Cs3g05390
Cs2g12860	Cs3g05410
Cs2g12980	Cs3g05450
Cs2g12990	Cs3g05760
Cs2g13060	Cs3g05840
Cs2g13080	Cs3g05870
Cs2g13090	Cs3g05880
Cs2g13100	Cs3g06020
Cs2g13170	Cs3g06040
Cs2g13220	Cs3g06050
Cs2g13250	Cs3g06060
Cs2g13270	Cs3g06070
Cs2g13285	Cs3g06140
Cs2g13290	Cs3g06150
Cs2g13360	Cs3g06200
Cs2g13390	Cs3g06250
Cs2g13400	Cs3g06350
Cs2g13410	Cs3g06380
Cs2g13430	Cs3g06410
Cs2g13490	Cs3g06480
Cs2g13500	Cs3g06580
Cs2g13510	Cs3g06590
Cs2g13550	Cs3g06610
Cs2g13560	Cs3g06650
Cs2g13570	Cs3g06820
Cs2g13590	Cs3g06830
Cs2g13620	Cs3g06840
Cs2g13630	Cs3g06880
Cs2g13680	Cs3g07080
Cs2g13690	Cs3g07120
Cs2g13710	Cs3g07240
Cs2g13740	Cs3g07250
Cs2g13750	Cs3g07260
Cs2g13760	Cs3g07280
Cs2g13770	Cs3g07500
Cs2g13830	Cs3g07600
Cs2g13890	Cs3g07620
Cs2g13940	Cs3g07700
Cs2g14000	Cs3g07750
Cs2g14060	Cs3g07770
Cs2g14070	Cs3g07960
Cs2g14140	Cs3g08040
Cs2g14150	Cs3g08110
Cs2g14170	Cs3g08140
Cs2g14230	Cs3g08160
Cs2g14250	Cs3g08200
Cs2g14260	Cs3g08290
Cs2g14290	Cs3g08430
Cs2g14330	Cs3g08500
Cs2g14350	Cs3g08550
Cs2g14360	Cs3g08580
Cs2g14370	Cs3g08630
Cs2g14390	Cs3g08640
Cs2g14440	Cs3g08660
Cs2g14460	Cs3g08670
Cs2g14480	Cs3g08680
Cs2g14510	Cs3g08830
Cs2g14520	Cs3g08840
Cs2g14530	Cs3g08870
Cs2g14540	Cs3g08950
Cs2g14550	Cs3g09030
Cs2g14570	Cs3g09190
Cs2g14600	Cs3g09210
Cs2g14610	Cs3g09325
Cs2g14630	Cs3g09430
Cs2g14660	Cs3g09470
Cs2g14680	Cs3g09495
Cs2g14700	Cs3g09630
Cs2g14740	Cs3g09670
Cs2g14750	Cs3g09680
Cs2g14760	Cs3g09690
Cs2g14770	Cs3g09730
Cs2g14780	Cs3g09740
Cs2g14810	Cs3g09780
Cs2g14840	Cs3g09880
Cs2g14850	Cs3g09890
Cs2g14860	Cs3g09980
Cs2g14890	Cs3g10050
Cs2g14970	Cs3g10070
Cs2g14980	Cs3g10080
Cs2g15000	Cs3g10110
Cs2g15010	Cs3g10130
Cs2g15030	Cs3g10150
Cs2g15040	Cs3g10190
Cs2g15180	Cs3g10240
Cs2g15190	Cs3g10260
Cs2g15220	Cs3g10420
Cs2g15230	Cs3g10510
Cs2g15250	Cs3g10550
Cs2g15280	Cs3g10560
Cs2g15300	Cs3g10690
Cs2g15320	Cs3g10760
Cs2g15330	Cs3g10790
Cs2g15380	Cs3g10860
Cs2g15390	Cs3g11000
Cs2g15450	Cs3g11030
Cs2g15470	Cs3g11050
Cs2g15520	Cs3g11060
Cs2g15570	Cs3g11120
Cs2g15590	Cs3g11150
Cs2g15600	Cs3g11160
Cs2g15620	Cs3g11210
Cs2g15710	Cs3g11270
Cs2g15810	Cs3g11370
Cs2g15820	Cs3g11390
Cs2g15850	Cs3g11470
Cs2g15980	Cs3g11510
Cs2g16020	Cs3g11540
Cs2g16030	Cs3g11550
Cs2g16070	Cs3g11670
Cs2g16135	Cs3g11760
Cs2g16160	Cs3g11930
Cs2g16180	Cs3g11960
Cs2g16220	Cs3g12120
Cs2g16240	Cs3g12130
Cs2g16260	Cs3g12150
Cs2g16270	Cs3g12230
Cs2g16390	Cs3g12240
Cs2g16400	Cs3g12340
Cs2g16440	Cs3g12380
Cs2g16540	Cs3g12520
Cs2g16570	Cs3g12560
Cs2g16590	Cs3g12630
Cs2g16630	Cs3g12650
Cs2g16650	Cs3g12680
Cs2g16700	Cs3g12700
Cs2g16730	Cs3g12910
Cs2g16740	Cs3g12935
Cs2g16770	Cs3g12940
Cs2g16780	Cs3g13030
Cs2g16850	Cs3g13040
Cs2g16860	Cs3g13080
Cs2g16950	Cs3g13090
Cs2g16960	Cs3g13100
Cs2g16970	Cs3g13120
Cs2g16980	Cs3g13130
Cs2g16990	Cs3g13160
Cs2g17000	Cs3g13210
Cs2g17030	Cs3g13270
Cs2g17050	Cs3g13320
Cs2g17060	Cs3g13340
Cs2g17100	Cs3g13390
Cs2g17210	Cs3g13430
Cs2g17220	Cs3g13440
Cs2g17230	Cs3g13480
Cs2g17280	Cs3g13490
Cs2g17350	Cs3g13570
Cs2g17360	Cs3g13640
Cs2g17370	Cs3g13670
Cs2g17390	Cs3g13680
Cs2g17400	Cs3g13690
Cs2g17410	Cs3g13710
Cs2g17460	Cs3g13720
Cs2g17470	Cs3g13730
Cs2g17490	Cs3g13740
Cs2g17510	Cs3g13770
Cs2g17560	Cs3g13790
Cs2g17570	Cs3g13840
Cs2g17630	Cs3g13880
Cs2g17640	Cs3g13885
Cs2g17750	Cs3g13930
Cs2g17780	Cs3g13940
Cs2g17860	Cs3g13960
Cs2g17870	Cs3g13970
Cs2g18020	Cs3g13980
Cs2g18030	Cs3g14050
Cs2g18160	Cs3g14130
Cs2g18210	Cs3g14150
Cs2g18220	Cs3g14180
Cs2g18250	Cs3g14220
Cs2g18260	Cs3g14330
Cs2g18320	Cs3g14360
Cs2g18340	Cs3g14560
Cs2g18400	Cs3g14610
Cs2g18410	Cs3g14660
Cs2g18420	Cs3g14710
Cs2g18430	Cs3g14770
Cs2g18440	Cs3g14860
Cs2g18450	Cs3g14910
Cs2g18550	Cs3g14930
Cs2g18560	Cs3g14990
Cs2g18580	Cs3g15180
Cs2g18590	Cs3g15290
Cs2g18670	Cs3g15330
Cs2g18700	Cs3g15470
Cs2g18800	Cs3g15570
Cs2g18830	Cs3g15590
Cs2g19020	Cs3g15620
Cs2g19040	Cs3g15660
Cs2g19060	Cs3g15840
Cs2g19100	Cs3g15850
Cs2g19110	Cs3g15970
Cs2g19120	Cs3g16000
Cs2g19140	Cs3g16030
Cs2g19150	Cs3g16040
Cs2g19190	Cs3g16050
Cs2g19210	Cs3g16070
Cs2g19240	Cs3g16120
Cs2g19300	Cs3g16130
Cs2g19350	Cs3g16200
Cs2g19370	Cs3g16220
Cs2g19380	Cs3g16250
Cs2g19410	Cs3g16260
Cs2g19530	Cs3g16290
Cs2g19540	Cs3g16310
Cs2g19590	Cs3g16320
Cs2g19660	Cs3g16360
Cs2g19670	Cs3g16410
Cs2g19730	Cs3g16420
Cs2g19740	Cs3g16440
Cs2g19780	Cs3g16480
Cs2g19800	Cs3g16520
Cs2g19810	Cs3g16525
Cs2g19850	Cs3g16530
Cs2g19860	Cs3g16570
Cs2g19880	Cs3g16580
Cs2g19930	Cs3g16640
Cs2g19940	Cs3g16650
Cs2g19970	Cs3g16670
Cs2g20020	Cs3g16690
Cs2g20030	Cs3g16820
Cs2g20040	Cs3g16870
Cs2g20050	Cs3g16890
Cs2g20080	Cs3g16900
Cs2g20110	Cs3g16960
Cs2g20240	Cs3g16990
Cs2g20250	Cs3g17000
Cs2g20260	Cs3g17010
Cs2g20270	Cs3g17110
Cs2g20310	Cs3g17230
Cs2g20320	Cs3g17250
Cs2g20350	Cs3g17270
Cs2g20370	Cs3g17430
Cs2g20410	Cs3g17440
Cs2g20490	Cs3g17450
Cs2g20510	Cs3g17510
Cs2g20640	Cs3g17570
Cs2g20660	Cs3g17590
Cs2g20720	Cs3g17630
Cs2g20730	Cs3g17670
Cs2g20900	Cs3g17910
Cs2g20910	Cs3g18000
Cs2g20940	Cs3g18030
Cs2g20970	Cs3g18100
Cs2g20980	Cs3g18170
Cs2g21110	Cs3g18190
Cs2g21130	Cs3g18200
Cs2g21140	Cs3g18210
Cs2g21150	Cs3g18230
Cs2g21360	Cs3g18270
Cs2g21370	Cs3g18300
Cs2g21380	Cs3g18330
Cs2g21390	Cs3g18380
Cs2g21400	Cs3g18440
Cs2g21430	Cs3g18490
Cs2g21460	Cs3g18500
Cs2g21530	Cs3g18550
Cs2g21560	Cs3g18600
Cs2g21570	Cs3g18610
Cs2g21580	Cs3g18640
Cs2g21600	Cs3g18720
Cs2g21760	Cs3g18730
Cs2g21830	Cs3g18750
Cs2g21850	Cs3g18760
Cs2g21870	Cs3g18830
Cs2g21880	Cs3g18880
Cs2g21900	Cs3g18910
Cs2g21950	Cs3g18920
Cs2g21960	Cs3g18930
Cs2g21965	Cs3g18990
Cs2g21970	Cs3g19000
Cs2g22070	Cs3g19010
Cs2g22080	Cs3g19040
Cs2g22095	Cs3g19070
Cs2g22100	Cs3g19090
Cs2g22110	Cs3g19170
Cs2g22160	Cs3g19270
Cs2g22200	Cs3g19340
Cs2g22220	Cs3g19390
Cs2g22240	Cs3g19400
Cs2g22380	Cs3g19410
Cs2g22420	Cs3g19420
Cs2g22450	Cs3g19450
Cs2g22470	Cs3g19480
Cs2g22500	Cs3g19560
Cs2g22530	Cs3g19570
Cs2g22650	Cs3g19580
Cs2g22670	Cs3g19590
Cs2g22680	Cs3g19610
Cs2g22730	Cs3g19660
Cs2g22770	Cs3g19680
Cs2g22790	Cs3g19690
Cs2g22800	Cs3g19730
Cs2g22810	Cs3g19740
Cs2g22870	Cs3g19840
Cs2g22920	Cs3g19850
Cs2g22990	Cs3g19870
Cs2g23160	Cs3g19880
Cs2g23170	Cs3g20000
Cs2g23210	Cs3g20070
Cs2g23260	Cs3g20120
Cs2g23290	Cs3g20160
Cs2g23350	Cs3g20170
Cs2g23440	Cs3g20190
Cs2g23520	Cs3g20220
Cs2g23550	Cs3g20280
Cs2g23600	Cs3g20290
Cs2g23640	Cs3g20310
Cs2g23650	Cs3g20320
Cs2g23660	Cs3g20430
Cs2g23750	Cs3g20450
Cs2g23830	Cs3g20500
Cs2g23840	Cs3g20520
Cs2g23850	Cs3g20530
Cs2g23900	Cs3g20610
Cs2g23910	Cs3g20620
Cs2g23920	Cs3g20730
Cs2g24030	Cs3g20740
Cs2g24050	Cs3g20800
Cs2g24100	Cs3g20890
Cs2g24300	Cs3g20900
Cs2g24340	Cs3g21020
Cs2g24360	Cs3g21150
Cs2g24400	Cs3g21170
Cs2g24410	Cs3g21250
Cs2g24440	Cs3g21270
Cs2g24480	Cs3g21310
Cs2g24540	Cs3g21440
Cs2g24620	Cs3g21460
Cs2g24630	Cs3g21500
Cs2g24640	Cs3g21520
Cs2g24680	Cs3g21530
Cs2g24690	Cs3g21540
Cs2g24710	Cs3g21610
Cs2g24730	Cs3g21650
Cs2g24740	Cs3g21720
Cs2g24760	Cs3g21780
Cs2g24840	Cs3g21810
Cs2g24890	Cs3g21850
Cs2g24910	Cs3g21890
Cs2g25020	Cs3g22030
Cs2g25150	Cs3g22080
Cs2g25160	Cs3g22140
Cs2g25290	Cs3g22180
Cs2g25310	Cs3g22210
Cs2g25330	Cs3g22280
Cs2g25360	Cs3g22420
Cs2g25380	Cs3g22440
Cs2g25450	Cs3g22530
Cs2g25590	Cs3g22570
Cs2g25630	Cs3g22630
Cs2g25650	Cs3g22700
Cs2g25680	Cs3g22720
Cs2g25690	Cs3g22750
Cs2g25710	Cs3g22820
Cs2g26050	Cs3g22860
Cs2g26100	Cs3g22880
Cs2g26110	Cs3g22910
Cs2g26130	Cs3g23050
Cs2g26210	Cs3g23080
Cs2g26220	Cs3g23110
Cs2g26230	Cs3g23170
Cs2g26240	Cs3g23330
Cs2g26250	Cs3g23370
Cs2g26340	Cs3g23380
Cs2g26460	Cs3g23450
Cs2g26550	Cs3g23530
Cs2g26580	Cs3g23590
Cs2g26640	Cs3g23620
Cs2g26720	Cs3g23710
Cs2g26740	Cs3g23740
Cs2g26760	Cs3g23850
Cs2g26770	Cs3g23910
Cs2g26780	Cs3g23920
Cs2g26800	Cs3g23940
Cs2g26810	Cs3g23950
Cs2g26840	Cs3g23980
Cs2g26930	Cs3g24030
Cs2g27010	Cs3g24130
Cs2g27020	Cs3g24190
Cs2g27040	Cs3g24200
Cs2g27050	Cs3g24220
Cs2g27060	Cs3g24260
Cs2g27090	Cs3g24270
Cs2g27130	Cs3g24280
Cs2g27150	Cs3g24340
Cs2g27210	Cs3g24360
Cs2g27220	Cs3g24370
Cs2g27230	Cs3g24390
Cs2g27240	Cs3g24410
Cs2g27310	Cs3g24430
Cs2g27330	Cs3g24440
Cs2g27340	Cs3g24510
Cs2g27350	Cs3g24750
Cs2g27460	Cs3g24800
Cs2g27500	Cs3g24810
Cs2g27510	Cs3g24820
Cs2g27560	Cs3g24860
Cs2g27600	Cs3g24870
Cs2g27610	Cs3g24880
Cs2g27700	Cs3g25030
Cs2g27720	Cs3g25070
Cs2g27750	Cs3g25110
Cs2g27870	Cs3g25130
Cs2g27970	Cs3g25160
Cs2g27980	Cs3g25180
Cs2g28010	Cs3g25203
Cs2g28030	Cs3g25300
Cs2g28202	Cs3g25350
Cs2g28220	Cs3g25380
Cs2g28260	Cs3g25410
Cs2g28305	Cs3g25420
Cs2g28350	Cs3g25430
Cs2g28360	Cs3g25450
Cs2g28370	Cs3g25560
Cs2g28380	Cs3g25610
Cs2g28400	Cs3g25720
Cs2g28420	Cs3g25730
Cs2g28430	Cs3g25740
Cs2g28440	Cs3g25770
Cs2g28480	Cs3g25830
Cs2g28510	Cs3g25880
Cs2g28530	Cs3g25940
Cs2g28560	Cs3g26170
Cs2g28590	Cs3g26210
Cs2g28630	Cs3g26220
Cs2g28640	Cs3g26320
Cs2g28750	Cs3g26420
Cs2g28760	Cs3g26620
Cs2g28780	Cs3g26640
Cs2g28800	Cs3g26660
Cs2g28830	Cs3g26710
Cs2g28840	Cs3g26840
Cs2g28930	Cs3g26880
Cs2g28970	Cs3g26920
Cs2g28980	Cs3g26960
Cs2g28990	Cs3g27050
Cs2g29000	Cs3g27150
Cs2g29020	Cs3g27160
Cs2g29030	Cs3g27170
Cs2g29040	Cs3g27200
Cs2g29050	Cs3g27280
Cs2g29060	Cs3g27290
Cs2g29070	Cs3g27310
Cs2g29100	Cs3g27350
Cs2g29110	Cs3g27380
Cs2g29130	Cs3g27420
Cs2g29160	Cs3g27450
Cs2g29170	Cs3g27500
Cs2g29200	Cs3g27540
Cs2g29210	Cs3g27570
Cs2g29220	Cs3g27600
Cs2g29240	Cs3g27610
Cs2g29290	Cs3g27620
Cs2g29390	Cs3g27720
Cs2g29400	Cs3g27770
Cs2g29430	Cs3g27790
Cs2g29470	Cs3g27830
Cs2g29480	Cs4g01020
Cs2g29530	Cs4g01060
Cs2g29540	Cs4g01140
Cs2g29550	Cs4g01180
Cs2g29600	Cs4g01190
Cs2g29620	Cs4g01210
Cs2g29630	Cs4g01240
Cs2g29640	Cs4g01270
Cs2g29660	Cs4g01290
Cs2g29750	Cs4g01560
Cs2g29770	Cs4g01590
Cs2g29810	Cs4g01600
Cs2g29820	Cs4g01640
Cs2g29930	Cs4g01700
Cs2g29970	Cs4g01710
Cs2g29990	Cs4g01760
Cs2g30140	Cs4g01820
Cs2g30150	Cs4g01870
Cs2g30210	Cs4g01930
Cs2g30260	Cs4g01960
Cs2g30270	Cs4g01990
Cs2g30290	Cs4g02030
Cs2g30340	Cs4g02060
Cs2g30360	Cs4g02090
Cs2g30370	Cs4g02120
Cs2g30380	Cs4g02260
Cs2g30470	Cs4g02320
Cs2g30490	Cs4g02390
Cs2g30560	Cs4g02400
Cs2g30650	Cs4g02460
Cs2g30660	Cs4g02490
Cs2g30700	Cs4g02570
Cs2g30710	Cs4g02630
Cs2g30790	Cs4g02640
Cs2g30810	Cs4g02670
Cs2g30865	Cs4g02900
Cs2g30920	Cs4g02980
Cs2g30970	Cs4g03020
Cs2g30980	Cs4g03030
Cs2g30985	Cs4g03060
Cs2g31000	Cs4g03070
Cs2g31010	Cs4g03140
Cs2g31200	Cs4g03200
Cs2g31220	Cs4g03220
Cs2g31230	Cs4g03350
Cs2g31340	Cs4g03380
Cs2g31400	Cs4g03410
Cs2g31450	Cs4g03490
Cs3g01020	Cs4g03520
Cs3g01040	Cs4g03600
Cs3g01060	Cs4g03680
Cs3g01120	Cs4g03710
Cs3g01130	Cs4g03730
Cs3g01180	Cs4g03740
Cs3g01240	Cs4g03760
Cs3g01270	Cs4g03990
Cs3g01300	Cs4g04010
Cs3g01320	Cs4g04070
Cs3g01340	Cs4g04120
Cs3g01380	Cs4g04140
Cs3g01410	Cs4g04150
Cs3g01420	Cs4g04230
Cs3g01430	Cs4g04250
Cs3g01520	Cs4g04270
Cs3g01530	Cs4g04300
Cs3g01570	Cs4g04390
Cs3g01610	Cs4g04410
Cs3g01620	Cs4g04440
Cs3g01630	Cs4g04610
Cs3g01650	Cs4g04730
Cs3g01660	Cs4g04750
Cs3g01670	Cs4g04840
Cs3g01820	Cs4g04900
Cs3g01840	Cs4g04940
Cs3g01870	Cs4g04970
Cs3g01960	Cs4g04980
Cs3g01980	Cs4g04990
Cs3g02050	Cs4g05010
Cs3g02070	Cs4g05050
Cs3g02080	Cs4g05070
Cs3g02090	Cs4g05170
Cs3g02240	Cs4g05290
Cs3g02250	Cs4g05330
Cs3g02510	Cs4g05420
Cs3g02520	Cs4g05470
Cs3g02530	Cs4g05480
Cs3g02540	Cs4g05590
Cs3g02570	Cs4g05610
Cs3g02680	Cs4g05630
[truncated: 5,689 more rows]

## Sheet: Table S8
Samples	Relative expression (2^(-ΔΔCt))
	Cs7g05150	Cs8g15720	Cs6g21460	Cs1g21130	orange1.1t02385	Cs1g16550	Cs9g14450	Cs4g12760	Cs1g08620	Cs5g31400
S-1	0.563452	0.660895	0.525968	0.815497	0.762996	0.962554	1.02464	0.685289	1.01405	1.2335
S-2	1.3778	1.08861	1.06662	1.27965	1.85285	1.34252	0.798362	1.11325	0.763198	0.764589
S-3	1.05875	1.25049	1.40741	0.904851	0.384152	0.69493	1.177	1.20146	1.22275	1.00191
L1-1	3.41613	1.83082	8.95719	3.04354	0.435199	2.00686	3.12773	1.09034	0.858643	1.09639
L1-2	2.48348	1.00173	6.93091	2.38792	2.297	0.580328	2.72284	1.20981	0.790113	0.921947
L1-3	0.696099	1.41628	5.12675	2.71573	1.3661	1.08669	2.47103	1.16053	0.823665	0.854265
L2-1	1.50771	2.7179	9.86997	10.7462	2.54868	0.749988	4.51622	1.88529	1.39487	1.03724
L2-2	1.11912	2.26969	8.71225	10.972	1.64689	1.52091	2.40346	1.68738	1.23982	1.10401
L2-3	2.07392	3.3694	6.46677	5.48599	4.4375	0.867502	1.59672	1.15251	0.972743	0.860207
L3-1	2.9946	5.82595	21.9028	36.3971	9.12451	0.803817	4.30232	2.07741	1.44406	0.684326
L3-2	2.73656	6.3753	22.9918	36.6503	2.21875	0.69493	5.33362	1.83373	1.5477	0.830905
L3-3	2.87261	5.36097	42.3135	29.5636	1.81472	0.771073	2.74178	1.84649	1.41434	0.500956
L4-1	3.61091	22.51	64.5813	26.4602	7.01162	1.01744	11.2755	2.79875	1.86623	0.604057
L4-2	2.85277	12.6625	46.9498	37.6806	3.9993	1.04604	6.25545	1.82107	1.84054	0.563605
L4-3	2.38231	13.4776	44.4172	29.7693	8.11026	1.55287	7.91788	1.9249	1.48466	0.559712
